# Supplementary material for: Comparative analysis of LytS/LytTR-type histidine kinase/response regulator systems in γ-proteobacteria
Source: PLoS One. 2017 Aug 10;12(8):e0182993. doi: 10.1371/journal.pone.0182993 (PMC5552118; doi:10.1371/journal.pone.0182993)
Supplement: S1 Table — NCBI Accession Numbers display the NCBI identifier and are taken from the NCBI database. Proteins are grouped according to their level of sequence similarity to BtsS or YpdA and their species of origin. (XLSX) [file pone.0182993.s001.xlsx]

## Sheet: Tabelle1
NCBI Accession Number	Type	Species		NCBI Accession Number	Type	Species
WP_005302216.1	BtsS	Aeromonas		KGY78231.1	YpdA	Aeromonas caviae
WP_017764218.1	BtsS	Aeromonas		WP_039040684.1	YpdA	Aeromonas caviae
WP_017782973.1	BtsS	Aeromonas		WP_011704104.1	YpdA	Aeromonas hydrophila
WP_041212838.1	BtsS	Aeromonas		WP_016348934.1	YpdA	Aeromonas hydrophila
WP_042060923.1	BtsS	Aeromonas allosaccharophila		WP_017410531.1	YpdA	Aeromonas hydrophila
WP_042061433.1	BtsS	Aeromonas allosaccharophila		WP_017785111.1	YpdA	Aeromonas hydrophila
WP_042657086.1	BtsS	Aeromonas allosaccharophila		WP_017787870.1	YpdA	Aeromonas hydrophila
WP_042658517.1	BtsS	Aeromonas allosaccharophila		WP_024945881.1	YpdA	Aeromonas hydrophila
WP_052101224.1	BtsS	Aeromonas aquatica		WP_025202478.1	YpdA	Aeromonas hydrophila
WP_040094775.1	BtsS	Aeromonas australiensis		WP_029302533.1	YpdA	Aeromonas hydrophila
WP_043555065.1	BtsS	Aeromonas bestiarum		WP_029305073.1	YpdA	Aeromonas hydrophila
WP_043556185.1	BtsS	Aeromonas bestiarum		WP_039214088.1	YpdA	Aeromonas hydrophila
WP_041994949.1	BtsS	Aeromonas bivalvium		WP_041216141.1	YpdA	Aeromonas hydrophila
WP_010674325.1	BtsS	Aeromonas caviae		WP_043163021.1	YpdA	Aeromonas hydrophila
WP_039038987.1	BtsS	Aeromonas caviae		WP_043168409.1	YpdA	Aeromonas hydrophila
WP_041215424.1	BtsS	Aeromonas caviae		WP_045525969.1	YpdA	Aeromonas hydrophila
WP_042017216.1	BtsS	Aeromonas caviae		WP_045788751.1	YpdA	Aeromonas hydrophila
WP_045525458.1	BtsS	Aeromonas caviae		WP_049046457.1	YpdA	Aeromonas hydrophila
WP_052816473.1	BtsS	Aeromonas caviae		WP_005904980.1	YpdA	Aeromonas molluscorum
WP_053288522.1	BtsS	Aeromonas caviae		WP_042041190.1	YpdA	Aeromonas rivuli
WP_005346912.1	BtsS	Aeromonas diversa		WP_043763658.1	YpdA	Aeromonas taiwanensis
WP_042654526.1	BtsS	Aeromonas encheleia		WP_005355712.1	YpdA	Aeromonas veronii
WP_042025593.1	BtsS	Aeromonas enteropelogenes		WP_040069598.1	YpdA	Aeromonas veronii
WP_042072033.1	BtsS	Aeromonas enteropelogenes		WP_009112998.1	YpdA	Brenneria sp. EniD312
WP_042642579.1	BtsS	Aeromonas eucrenophila		WP_039295740.1	YpdA	Cedecea neteri
WP_033136216.1	BtsS	Aeromonas finlandiensis		WP_005129790.1	YpdA	Citrobacter
WP_033138919.1	BtsS	Aeromonas finlandiensis		WP_032934610.1	YpdA	Citrobacter
WP_042010124.1	BtsS	Aeromonas fluvialis		WP_032949711.1	YpdA	Citrobacter
WP_011706435.1	BtsS	Aeromonas hydrophila		WP_045445797.1	YpdA	Citrobacter
WP_011707062.1	BtsS	Aeromonas hydrophila		KEY45639.1	YpdA	Citrobacter amalonaticus
WP_016351089.1	BtsS	Aeromonas hydrophila		WP_044267787.1	YpdA	Citrobacter amalonaticus
WP_017409280.1	BtsS	Aeromonas hydrophila		WP_046483449.1	YpdA	Citrobacter amalonaticus
WP_017778829.1	BtsS	Aeromonas hydrophila		WP_047502287.1	YpdA	Citrobacter braakii
WP_017784051.1	BtsS	Aeromonas hydrophila		WP_042317711.1	YpdA	Citrobacter farmeri
WP_024941114.1	BtsS	Aeromonas hydrophila		GAL47700.1	YpdA	Citrobacter farmeri GTC 1319
WP_024944258.1	BtsS	Aeromonas hydrophila		WP_003839259.1	YpdA	Citrobacter freundii
WP_024944892.1	BtsS	Aeromonas hydrophila		WP_043017962.1	YpdA	Citrobacter freundii
WP_025326557.1	BtsS	Aeromonas hydrophila		WP_044701793.1	YpdA	Citrobacter freundii
WP_029299302.1	BtsS	Aeromonas hydrophila		WP_044714099.1	YpdA	Citrobacter freundii
WP_029300376.1	BtsS	Aeromonas hydrophila		WP_046670181.1	YpdA	Citrobacter freundii
WP_029302769.1	BtsS	Aeromonas hydrophila		KFC00083.1	YpdA	Citrobacter freundii ATCC 8090 = MTCC 1658
WP_029304273.1	BtsS	Aeromonas hydrophila		AHY14358.1	YpdA	Citrobacter freundii CFNIH1
KGY49570.1	BtsS	Aeromonas hydrophila		WP_038642422.1	YpdA	Citrobacter freundii complex
KGY52226.1	BtsS	Aeromonas hydrophila		KDF14120.1	YpdA	Citrobacter freundii MGH 56
WP_039214782.1	BtsS	Aeromonas hydrophila		WP_012131404.1	YpdA	Citrobacter koseri
WP_041216226.1	BtsS	Aeromonas hydrophila		CDZ82368.1	YpdA	Citrobacter koseri
WP_041216999.1	BtsS	Aeromonas hydrophila		WP_047462230.1	YpdA	Citrobacter koseri
WP_042064447.1	BtsS	Aeromonas hydrophila		WP_012906954.1	YpdA	Citrobacter rodentium
WP_042064516.1	BtsS	Aeromonas hydrophila		WP_042290952.1	YpdA	Citrobacter sedlakii
WP_043121024.1	BtsS	Aeromonas hydrophila		EJF22002.1	YpdA	Citrobacter sp. A1
WP_043123715.1	BtsS	Aeromonas hydrophila		WP_044258420.1	YpdA	Citrobacter sp. JT3
WP_043159815.1	BtsS	Aeromonas hydrophila		WP_032931991.1	YpdA	Citrobacter sp. KTE32
WP_043162110.1	BtsS	Aeromonas hydrophila		KDF05984.1	YpdA	Citrobacter sp. MGH 55
WP_043167149.1	BtsS	Aeromonas hydrophila		KLV49517.1	YpdA	Citrobacter sp. MGH100
WP_044800238.1	BtsS	Aeromonas hydrophila		KLV58376.1	YpdA	Citrobacter sp. MGH103
WP_044800612.1	BtsS	Aeromonas hydrophila		WP_048218910.1	YpdA	Citrobacter sp. MGH103
WP_045527104.1	BtsS	Aeromonas hydrophila		KLV66232.1	YpdA	Citrobacter sp. MGH106
WP_045528289.1	BtsS	Aeromonas hydrophila		WP_006683592.1	YpdA	Citrobacter youngae
WP_045789166.1	BtsS	Aeromonas hydrophila		WP_007667262.1	YpdA	Cronobacter condimenti
WP_045789525.1	BtsS	Aeromonas hydrophila		WP_012124110.1	YpdA	Cronobacter sakazakii
WP_048207408.1	BtsS	Aeromonas hydrophila		KDP98254.1	YpdA	Cronobacter sakazakii
AGM45286.1	BtsS	Aeromonas hydrophila ML09-119		WP_032988692.1	YpdA	Cronobacter sakazakii
WP_041208401.1	BtsS	Aeromonas jandaei		WP_038879917.1	YpdA	Cronobacter sakazakii
WP_041210549.1	BtsS	Aeromonas jandaei		CCK11491.1	YpdA	Cronobacter sakazakii 680
WP_042030806.1	BtsS	Aeromonas jandaei		WP_024105608.1	YpdA	Dickeya
WP_042032412.1	BtsS	Aeromonas jandaei		WP_029729446.1	YpdA	Dickeya dianthicola
WP_033113462.1	BtsS	Aeromonas lacus		WP_035342432.1	YpdA	Dickeya sp. DW 0440
WP_033114628.1	BtsS	Aeromonas lacus		WP_045428222.1	YpdA	Edwardsiella
WP_041205420.1	BtsS	Aeromonas media		WP_024523891.1	YpdA	Edwardsiella hoshinae
WP_042649229.1	BtsS	Aeromonas media		GAJ69200.1	YpdA	Edwardsiella piscicida
WP_043129286.1	BtsS	Aeromonas media		WP_005290011.1	YpdA	Edwardsiella tarda
WP_042866584.1	BtsS	Aeromonas piscicola		AIJ07702.1	YpdA	Edwardsiella tarda 080813
WP_042869662.1	BtsS	Aeromonas piscicola		WP_014884717.1	YpdA	Enterobacter
WP_042036745.1	BtsS	Aeromonas popoffii		WP_023308711.1	YpdA	Enterobacter
WP_042042217.1	BtsS	Aeromonas rivuli		WP_023331022.1	YpdA	Enterobacter
WP_005314809.1	BtsS	Aeromonas salmonicida		WP_023337574.1	YpdA	Enterobacter
WP_017412074.1	BtsS	Aeromonas salmonicida		WP_024907633.1	YpdA	Enterobacter
WP_021139959.1	BtsS	Aeromonas salmonicida		WP_032618314.1	YpdA	Enterobacter
WP_042468646.1	BtsS	Aeromonas salmonicida		WP_041908832.1	YpdA	Enterobacter
WP_043140232.1	BtsS	Aeromonas salmonicida		WP_043864811.1	YpdA	Enterobacter aerogenes
WP_043141238.1	BtsS	Aeromonas salmonicida		WP_014071224.1	YpdA	Enterobacter asburiae
WP_042074901.1	BtsS	Aeromonas sanarellii		WP_045331835.1	YpdA	Enterobacter asburiae
WP_042075162.1	BtsS	Aeromonas sanarellii		WP_047060684.1	YpdA	Enterobacter asburiae
WP_050667020.1	BtsS	Aeromonas schubertii		WP_013098179.1	YpdA	Enterobacter cloacae
WP_042018753.1	BtsS	Aeromonas sobria		WP_023300651.1	YpdA	Enterobacter cloacae
WP_042021730.1	BtsS	Aeromonas sobria		WP_028013979.1	YpdA	Enterobacter cloacae
WP_019445443.1	BtsS	Aeromonas sp. 159		WP_028016189.1	YpdA	Enterobacter cloacae
WP_043850341.1	BtsS	Aeromonas sp. L_1B5_3		WP_032643436.1	YpdA	Enterobacter cloacae
WP_043851324.1	BtsS	Aeromonas sp. L_1B5_3		WP_038416468.1	YpdA	Enterobacter cloacae
WP_047437566.1	BtsS	Aeromonas sp. ZOR0001		WP_038984370.1	YpdA	Enterobacter cloacae
WP_042883159.1	BtsS	Aeromonas sp. ZOR0002		WP_045909389.1	YpdA	Enterobacter cloacae
WP_043761378.1	BtsS	Aeromonas taiwanensis		WP_048210148.1	YpdA	Enterobacter cloacae
WP_043808018.1	BtsS	Aeromonas taiwanensis		WP_050861136.1	YpdA	Enterobacter cloacae
WP_050718400.1	BtsS	Aeromonas tecta		WP_050861905.1	YpdA	Enterobacter cloacae
WP_005337842.1	BtsS	Aeromonas veronii		KHG54180.1	YpdA	Enterobacter cloacae MRSN 11489
WP_005344410.1	BtsS	Aeromonas veronii		WP_010433185.1	YpdA	Enterobacter mori
WP_005350526.1	BtsS	Aeromonas veronii		WP_045269730.1	YpdA	Enterobacter sp. 35730
WP_005359387.1	BtsS	Aeromonas veronii		WP_045308680.1	YpdA	Enterobacter sp. 36796
WP_021231110.1	BtsS	Aeromonas veronii		WP_045292187.1	YpdA	Enterobacter sp. 42324
WP_040066101.1	BtsS	Aeromonas veronii		EJF29966.1	YpdA	Enterobacter sp. Ag1
WP_042055555.1	BtsS	Aeromonas veronii		WP_034809573.1	YpdA	Enterobacter sp. Ag1
WP_042080084.1	BtsS	Aeromonas veronii		EUM13584.1	YpdA	Enterobacter sp. BIDMC 29
WP_042080249.1	BtsS	Aeromonas veronii		KFA82315.1	YpdA	Enterobacter sp. EGD-HP1
WP_043820879.1	BtsS	Aeromonas veronii		WP_032643510.1	YpdA	Enterobacter sp. EGD-HP1
WP_016400346.1	BtsS	Agarivorans albus		WP_047023792.1	YpdA	Enterobacter sp. GN02174
WP_026971680.1	BtsS	Aliagarivorans marinus		WP_047344868.1	YpdA	Enterobacter sp. GN02266
WP_026957679.1	BtsS	Aliagarivorans taiwanensis		WP_047368048.1	YpdA	Enterobacter sp. GN02548
WP_005418967.1	BtsS	Aliivibrio fischeri		WP_047358792.1	YpdA	Enterobacter sp. GN02600
WP_011261777.1	BtsS	Aliivibrio fischeri		WP_023338607.1	YpdA	Enterobacter sp. MGH 22
WP_012534240.1	BtsS	Aliivibrio fischeri		WP_023332933.1	YpdA	Enterobacter sp. MGH 24
WP_017018142.1	BtsS	Aliivibrio fischeri		WP_000544358.1	YpdA	Enterobacteriaceae
WP_017020506.1	BtsS	Aliivibrio logei		WP_000544359.1	YpdA	Enterobacteriaceae
WP_023603124.1	BtsS	Aliivibrio logei		WP_000544369.1	YpdA	Enterobacteriaceae
WP_012550025.1	BtsS	Aliivibrio salmonicida		WP_000544377.1	YpdA	Enterobacteriaceae
WP_045101873.1	BtsS	Aliivibrio wodanis		WP_003028239.1	YpdA	Enterobacteriaceae
WP_014948724.1	BtsS	Alteromonas macleodii		WP_022648926.1	YpdA	Enterobacteriaceae
WP_014975957.1	BtsS	Alteromonas macleodii		WP_032947138.1	YpdA	Enterobacteriaceae
WP_014978659.1	BtsS	Alteromonas macleodii		WP_033635418.1	YpdA	Enterobacteriaceae
WP_039226469.1	BtsS	Alteromonas macleodii		WP_044066733.1	YpdA	Enterobacteriaceae
WP_039233207.1	BtsS	Alteromonas macleodii		WP_048029636.1	YpdA	Enterobacteriaceae
WP_049585773.1	BtsS	Alteromonas macleodii		WP_048968049.1	YpdA	Enterobacteriaceae
WP_025254467.1	BtsS	Alteromonas sp. ALT199		WP_049042595.1	YpdA	Enterobacteriaceae
WP_048637140.1	BtsS	Brenneria goodwinii		WP_049273355.1	YpdA	Enterobacteriaceae
EHD19767.1	BtsS	Brenneria sp. EniD312		WP_013203265.1	YpdA	Erwinia billingiae
WP_040343593.1	BtsS	Brenneria sp. EniD312		WP_034899850.1	YpdA	Erwinia typographi
WP_029093932.1	BtsS	Budvicia aquatica		WP_000544353.1	YpdA	Escherichia
WP_034458578.1	BtsS	Buttiauxella agrestis		WP_032141356.1	YpdA	Escherichia
WP_034496903.1	BtsS	Buttiauxella agrestis		WP_000544352.1	YpdA	Escherichia albertii
WP_024496686.1	BtsS	Candidatus Schmidhempelia bombi		WP_000544387.1	YpdA	Escherichia albertii
WP_039898178.1	BtsS	Cedecea davisae		EDS92510.1	YpdA	Escherichia albertii TW07627
EPF17570.1	BtsS	Cedecea davisae DSM 4568		WP_000544349.1	YpdA	Escherichia coli
WP_039292760.1	BtsS	Cedecea neteri		WP_000544354.1	YpdA	Escherichia coli
WP_039302615.1	BtsS	Cedecea neteri		WP_000544355.1	YpdA	Escherichia coli
WP_020996665.1	BtsS	Citrobacter		WP_000544356.1	YpdA	Escherichia coli
WP_043000152.1	BtsS	Citrobacter		WP_000544360.1	YpdA	Escherichia coli
WP_045444957.1	BtsS	Citrobacter		WP_000544361.1	YpdA	Escherichia coli
WP_046481577.1	BtsS	Citrobacter amalonaticus		WP_000544362.1	YpdA	Escherichia coli
WP_047416220.1	BtsS	Citrobacter braakii		WP_000544363.1	YpdA	Escherichia coli
WP_042318019.1	BtsS	Citrobacter farmeri		WP_000544368.1	YpdA	Escherichia coli
WP_038641939.1	BtsS	Citrobacter freundii		WP_000544372.1	YpdA	Escherichia coli
WP_043016932.1	BtsS	Citrobacter freundii		WP_000544373.1	YpdA	Escherichia coli
WP_046670056.1	BtsS	Citrobacter freundii		WP_000544374.1	YpdA	Escherichia coli
WP_003834458.1	BtsS	Citrobacter freundii complex		WP_000544375.1	YpdA	Escherichia coli
KDF13894.1	BtsS	Citrobacter freundii MGH 56		WP_000544376.1	YpdA	Escherichia coli
GAL39287.1	BtsS	Citrobacter freundii NBRC 12681		WP_000544378.1	YpdA	Escherichia coli
WP_012131646.1	BtsS	Citrobacter koseri		WP_000544379.1	YpdA	Escherichia coli
WP_012906441.1	BtsS	Citrobacter rodentium		WP_000544380.1	YpdA	Escherichia coli
WP_042284432.1	BtsS	Citrobacter sedlakii		WP_000544381.1	YpdA	Escherichia coli
WP_048224566.1	BtsS	Citrobacter sp. BIDMC108		WP_000544382.1	YpdA	Escherichia coli
WP_005129175.1	BtsS	Citrobacter sp. CIP 55.13		WP_000544388.1	YpdA	Escherichia coli
WP_048211187.1	BtsS	Citrobacter sp. MGH100		WP_000922915.1	YpdA	Escherichia coli
WP_042307365.1	BtsS	Citrobacter werkmanii		WP_001296274.1	YpdA	Escherichia coli
WP_006683838.1	BtsS	Citrobacter youngae		WP_001379991.1	YpdA	Escherichia coli
WP_007776466.1	BtsS	Cronobacter		WP_001388129.1	YpdA	Escherichia coli
WP_007675965.1	BtsS	Cronobacter condimenti		WP_001392434.1	YpdA	Escherichia coli
WP_007723410.1	BtsS	Cronobacter dublinensis		WP_001394562.1	YpdA	Escherichia coli
WP_038870669.1	BtsS	Cronobacter dublinensis		WP_001507704.1	YpdA	Escherichia coli
WP_007790954.1	BtsS	Cronobacter malonaticus		WP_001518159.1	YpdA	Escherichia coli
WP_032970928.1	BtsS	Cronobacter malonaticus		WP_001525260.1	YpdA	Escherichia coli
WP_032980639.1	BtsS	Cronobacter malonaticus		WP_001554208.1	YpdA	Escherichia coli
WP_032993086.1	BtsS	Cronobacter malonaticus		WP_001570164.1	YpdA	Escherichia coli
WP_038862343.1	BtsS	Cronobacter muytjensii		WP_001581339.1	YpdA	Escherichia coli
WP_004388668.1	BtsS	Cronobacter sakazakii		WP_001587284.1	YpdA	Escherichia coli
WP_007889684.1	BtsS	Cronobacter sakazakii		WP_001609198.1	YpdA	Escherichia coli
WP_014728512.1	BtsS	Cronobacter sakazakii		WP_001634561.1	YpdA	Escherichia coli
WP_044594702.1	BtsS	Cronobacter sakazakii		WP_001645552.1	YpdA	Escherichia coli
CCK07689.1	BtsS	Cronobacter sakazakii 696		WP_001658618.1	YpdA	Escherichia coli
ABU76392.1	BtsS	Cronobacter sakazakii ATCC BAA-894		WP_001691004.1	YpdA	Escherichia coli
AHB69773.1	BtsS	Cronobacter sakazakii CMCC 45402		WP_001706459.1	YpdA	Escherichia coli
WP_007699593.1	BtsS	Cronobacter universalis		WP_001707224.1	YpdA	Escherichia coli
WP_012885847.1	BtsS	Dickeya		WP_001720360.1	YpdA	Escherichia coli
WP_024107602.1	BtsS	Dickeya		WP_001737372.1	YpdA	Escherichia coli
WP_024110134.1	BtsS	Dickeya		WP_001765827.1	YpdA	Escherichia coli
WP_038919971.1	BtsS	Dickeya		WP_016233407.1	YpdA	Escherichia coli
WP_038920466.1	BtsS	Dickeya		WP_021293067.1	YpdA	Escherichia coli
WP_012768005.1	BtsS	Dickeya chrysanthemi		WP_021519197.1	YpdA	Escherichia coli
WP_012768710.1	BtsS	Dickeya chrysanthemi		WP_021528940.1	YpdA	Escherichia coli
WP_027710688.1	BtsS	Dickeya chrysanthemi		WP_021529624.1	YpdA	Escherichia coli
WP_027711162.1	BtsS	Dickeya chrysanthemi		WP_021538083.1	YpdA	Escherichia coli
WP_033575475.1	BtsS	Dickeya chrysanthemi		WP_023308134.1	YpdA	Escherichia coli
WP_039999189.1	BtsS	Dickeya chrysanthemi		WP_023352713.1	YpdA	Escherichia coli
WP_040000006.1	BtsS	Dickeya chrysanthemi		WP_023908354.1	YpdA	Escherichia coli
WP_012886444.1	BtsS	Dickeya dadantii		WP_024008509.1	YpdA	Escherichia coli
WP_013319125.1	BtsS	Dickeya dadantii		WP_024168315.1	YpdA	Escherichia coli
WP_013319796.1	BtsS	Dickeya dadantii		WP_024171810.1	YpdA	Escherichia coli
WP_038902287.1	BtsS	Dickeya dadantii		WP_024172032.1	YpdA	Escherichia coli
WP_038912122.1	BtsS	Dickeya dadantii		WP_024173503.1	YpdA	Escherichia coli
WP_038923650.1	BtsS	Dickeya dadantii		WP_024181182.1	YpdA	Escherichia coli
WP_038924112.1	BtsS	Dickeya dadantii		WP_024183499.1	YpdA	Escherichia coli
WP_024106987.1	BtsS	Dickeya dianthicola		WP_024197546.1	YpdA	Escherichia coli
WP_024109131.1	BtsS	Dickeya dianthicola		WP_024202207.1	YpdA	Escherichia coli
WP_024109276.1	BtsS	Dickeya dianthicola		WP_024203086.1	YpdA	Escherichia coli
WP_029729694.1	BtsS	Dickeya dianthicola		WP_024204666.1	YpdA	Escherichia coli
WP_012763916.1	BtsS	Dickeya paradisiaca		WP_024207494.1	YpdA	Escherichia coli
WP_012764581.1	BtsS	Dickeya paradisiaca		WP_024208546.1	YpdA	Escherichia coli
WP_022634579.1	BtsS	Dickeya solani		WP_024209472.1	YpdA	Escherichia coli
WP_022635206.1	BtsS	Dickeya solani		WP_024223991.1	YpdA	Escherichia coli
WP_039693517.1	BtsS	Dickeya solani		WP_024228928.1	YpdA	Escherichia coli
WP_033569415.1	BtsS	Dickeya sp. 2B12		WP_024237702.1	YpdA	Escherichia coli
WP_033570546.1	BtsS	Dickeya sp. 2B12		WP_024238933.1	YpdA	Escherichia coli
WP_035340136.1	BtsS	Dickeya sp. DW 0440		WP_024252845.1	YpdA	Escherichia coli
WP_035344742.1	BtsS	Dickeya sp. DW 0440		WP_024255132.1	YpdA	Escherichia coli
WP_042860809.1	BtsS	Dickeya sp. NCPPB 3274		WP_024262637.1	YpdA	Escherichia coli
WP_042861407.1	BtsS	Dickeya sp. NCPPB 3274		WP_027661863.1	YpdA	Escherichia coli
WP_042868869.1	BtsS	Dickeya sp. NCPPB 569		WP_029365078.1	YpdA	Escherichia coli
WP_042873230.1	BtsS	Dickeya sp. NCPPB 569		WP_029786704.1	YpdA	Escherichia coli
WP_049854245.1	BtsS	Dickeya sp. S1		KFH87081.1	YpdA	Escherichia coli
WP_049854409.1	BtsS	Dickeya sp. S1		WP_032154823.1	YpdA	Escherichia coli
WP_019845121.1	BtsS	Dickeya zeae		WP_032188465.1	YpdA	Escherichia coli
WP_019845273.1	BtsS	Dickeya zeae		WP_032203734.1	YpdA	Escherichia coli
WP_023640939.1	BtsS	Dickeya zeae		WP_032206128.1	YpdA	Escherichia coli
WP_029456525.1	BtsS	Dickeya zeae		WP_032209519.1	YpdA	Escherichia coli
WP_038905893.1	BtsS	Dickeya zeae		WP_032234986.1	YpdA	Escherichia coli
WP_038909215.1	BtsS	Dickeya zeae		WP_032253498.1	YpdA	Escherichia coli
WP_038914476.1	BtsS	Dickeya zeae		WP_032257766.1	YpdA	Escherichia coli
WP_038914775.1	BtsS	Dickeya zeae		WP_032260364.1	YpdA	Escherichia coli
WP_038916923.1	BtsS	Dickeya zeae		WP_032273567.1	YpdA	Escherichia coli
WP_038925457.1	BtsS	Dickeya zeae		WP_032278663.1	YpdA	Escherichia coli
WP_038925552.1	BtsS	Dickeya zeae		WP_032314835.1	YpdA	Escherichia coli
WP_012850142.1	BtsS	Edwardsiella		WP_032318976.1	YpdA	Escherichia coli
WP_045426045.1	BtsS	Edwardsiella		WP_032330570.1	YpdA	Escherichia coli
WP_024522690.1	BtsS	Edwardsiella hoshinae		WP_033546475.1	YpdA	Escherichia coli
WP_005295511.1	BtsS	Edwardsiella tarda		WP_033867207.1	YpdA	Escherichia coli
WP_034163975.1	BtsS	Edwardsiella tarda		WP_038338876.1	YpdA	Escherichia coli
WP_035596647.1	BtsS	Edwardsiella tarda		WP_040072335.1	YpdA	Escherichia coli
WP_035602961.1	BtsS	Edwardsiella tarda		WP_040078362.1	YpdA	Escherichia coli
EFE21235.1	BtsS	Edwardsiella tarda ATCC 23685		WP_042022032.1	YpdA	Escherichia coli
WP_006811280.1	BtsS	Enterobacter		WP_042096064.1	YpdA	Escherichia coli
WP_013097931.1	BtsS	Enterobacter		WP_042105123.1	YpdA	Escherichia coli
WP_014832666.1	BtsS	Enterobacter		WP_045892334.1	YpdA	Escherichia coli
WP_014884544.1	BtsS	Enterobacter		WP_047659925.1	YpdA	Escherichia coli
WP_017383370.1	BtsS	Enterobacter		WP_047664164.1	YpdA	Escherichia coli
WP_023306595.1	BtsS	Enterobacter		WP_050016435.1	YpdA	Escherichia coli
WP_023312444.1	BtsS	Enterobacter		WP_050868789.1	YpdA	Escherichia coli
WP_025913217.1	BtsS	Enterobacter		WP_052905665.1	YpdA	Escherichia coli
WP_032622865.1	BtsS	Enterobacter		WP_052909758.1	YpdA	Escherichia coli
WP_032669931.1	BtsS	Enterobacter		WP_052915104.1	YpdA	Escherichia coli
WP_045259744.1	BtsS	Enterobacter		WP_052937568.1	YpdA	Escherichia coli
WP_015365745.1	BtsS	Enterobacter aerogenes		EYD86951.1	YpdA	Escherichia coli 1-176-05_S3_C1
WP_015706089.1	BtsS	Enterobacter aerogenes		EYD84794.1	YpdA	Escherichia coli 1-176-05_S3_C2
WP_043864901.1	BtsS	Enterobacter aerogenes		EZJ73914.1	YpdA	Escherichia coli 1-182-04_S3_C3
WP_045376700.1	BtsS	Enterobacter aerogenes		EZJ97529.1	YpdA	Escherichia coli 1-250-04_S1_C3
WP_045386109.1	BtsS	Enterobacter aerogenes		ERC82358.1	YpdA	Escherichia coli 14A
WP_045391232.1	BtsS	Enterobacter aerogenes		EMW80314.1	YpdA	Escherichia coli 180600
WP_047066103.1	BtsS	Enterobacter aerogenes		KDT19058.1	YpdA	Escherichia coli 2-052-05_S3_C1
WP_047078268.1	BtsS	Enterobacter aerogenes		KDX18655.1	YpdA	Escherichia coli 2-210-07_S3_C3
WP_047466071.1	BtsS	Enterobacter aerogenes		KDY50578.1	YpdA	Escherichia coli 2-460-02_S3_C1
KDF22160.1	BtsS	Enterobacter aerogenes MGH 61		EFR15773.1	YpdA	Escherichia coli 2362-75
WP_014070996.1	BtsS	Enterobacter asburiae		EMX86785.1	YpdA	Escherichia coli 2719100
WP_047074932.1	BtsS	Enterobacter asburiae		EMW51557.1	YpdA	Escherichia coli 2770900
WP_047749034.1	BtsS	Enterobacter asburiae		EMW23925.1	YpdA	Escherichia coli 2848050
WP_006176390.1	BtsS	Enterobacter cancerogenus		EMW02207.1	YpdA	Escherichia coli 2851500
WP_021241487.1	BtsS	Enterobacter cloacae		EMV57380.1	YpdA	Escherichia coli 2872000
WP_023479760.1	BtsS	Enterobacter cloacae		EMV38471.1	YpdA	Escherichia coli 2875000
WP_025203652.1	BtsS	Enterobacter cloacae		ENB12316.1	YpdA	Escherichia coli 2875150
WP_025760013.1	BtsS	Enterobacter cloacae		KDT42869.1	YpdA	Escherichia coli 3-105-05_S4_C2
WP_028013837.1	BtsS	Enterobacter cloacae		KDT58299.1	YpdA	Escherichia coli 3-267-03_S1_C3
WP_032641731.1	BtsS	Enterobacter cloacae		KDU32862.1	YpdA	Escherichia coli 3-373-03_S4_C2
WP_032669488.1	BtsS	Enterobacter cloacae		ABG70399.1	YpdA	Escherichia coli 536
WP_033487342.1	BtsS	Enterobacter cloacae		EGH40689.1	YpdA	Escherichia coli AA86
WP_038416412.1	BtsS	Enterobacter cloacae		EIE55105.1	YpdA	Escherichia coli AI27
WP_038420184.1	BtsS	Enterobacter cloacae		ENB20460.1	YpdA	Escherichia coli BCE008_MS-01
WP_040022469.1	BtsS	Enterobacter cloacae		EHG00201.1	YpdA	Escherichia coli cloneA_i1
WP_045334348.1	BtsS	Enterobacter cloacae		CDP77790.1	YpdA	Escherichia coli D6-117.29
WP_045343773.1	BtsS	Enterobacter cloacae		EHU93581.1	YpdA	Escherichia coli DEC4B
WP_045629852.1	BtsS	Enterobacter cloacae		EHV47667.1	YpdA	Escherichia coli DEC5E
WP_045903350.1	BtsS	Enterobacter cloacae		EFW74544.1	YpdA	Escherichia coli EC4100B
WP_046619141.1	BtsS	Enterobacter cloacae		EMU94536.1	YpdA	Escherichia coli MP021017.3
WP_046884758.1	BtsS	Enterobacter cloacae		EMU85215.1	YpdA	Escherichia coli MP021017.6
WP_046888330.1	BtsS	Enterobacter cloacae		EFK21452.1	YpdA	Escherichia coli MS 21-1
WP_047174115.1	BtsS	Enterobacter cloacae		EFJ80502.1	YpdA	Escherichia coli MS 69-1
WP_047717213.1	BtsS	Enterobacter cloacae		EDU91295.1	YpdA	Escherichia coli O157:H7 str. EC869
WP_047735003.1	BtsS	Enterobacter cloacae		EFX34631.1	YpdA	Escherichia coli O157:H7 str. LSU-61
WP_047742899.1	BtsS	Enterobacter cloacae		EFX25075.1	YpdA	Escherichia coli O55:H7 str. 3256-97 TW 07815
WP_015572335.1	BtsS	Enterobacter cloacae complex		AEQ13519.1	YpdA	Escherichia coli O7:K1 str. CE10
WP_023300577.1	BtsS	Enterobacter cloacae complex		ENB47904.1	YpdA	Escherichia coli P0298942.11
WP_023304106.1	BtsS	Enterobacter cloacae complex		END68216.1	YpdA	Escherichia coli P0298942.3
WP_023314534.1	BtsS	Enterobacter cloacae complex		ENB87318.1	YpdA	Escherichia coli P0299438.10
WP_032637810.1	BtsS	Enterobacter cloacae complex		ENB94594.1	YpdA	Escherichia coli P0299438.11
WP_032648895.1	BtsS	Enterobacter cloacae complex		ENC71259.1	YpdA	Escherichia coli P0299917.6
WP_032665887.1	BtsS	Enterobacter cloacae complex		ENC90870.1	YpdA	Escherichia coli P0301867.11
WP_040017978.1	BtsS	Enterobacter cloacae complex		ENH01952.1	YpdA	Escherichia coli P0301867.5
WP_041909056.1	BtsS	Enterobacter cloacae complex		ENE22569.1	YpdA	Escherichia coli P0302293.3
WP_045328061.1	BtsS	Enterobacter cloacae complex		ENH18867.1	YpdA	Escherichia coli P0302308.12
WP_045402907.1	BtsS	Enterobacter cloacae complex		ENF11481.1	YpdA	Escherichia coli P0304777.9
AEW74465.1	BtsS	Enterobacter cloacae EcWSU1		ENH32530.1	YpdA	Escherichia coli P0304816.4
EPR38256.1	BtsS	Enterobacter cloacae str. Hanford		ENG12315.1	YpdA	Escherichia coli P0305260.5
ESL75395.1	BtsS	Enterobacter cloacae UCICRE 12		ENG42117.1	YpdA	Escherichia coli p0305293.11
WP_013365582.1	BtsS	Enterobacter lignolyticus		ENG70776.1	YpdA	Escherichia coli p0305293.8
WP_044178887.1	BtsS	Enterobacter massiliensis		EKH04435.1	YpdA	Escherichia coli PA34
WP_010433619.1	BtsS	Enterobacter mori		ESA30527.1	YpdA	Escherichia coli SCD1
WP_045285176.1	BtsS	Enterobacter sp. 35699		EGX09226.1	YpdA	Escherichia coli STEC_H.1.8
WP_045294529.1	BtsS	Enterobacter sp. 42324		ADN70347.1	YpdA	Escherichia coli UM146
WP_015959722.1	BtsS	Enterobacter sp. 638		ERB20401.1	YpdA	Escherichia coli UMEA 3151-1
WP_008460702.1	BtsS	Enterobacter sp. Ag1		WP_034791963.1	YpdA	Ewingella americana
EUM29558.1	BtsS	Enterobacter sp. BIDMC 26		WP_042999941.1	YpdA	Gammaproteobacteria
WP_032678563.1	BtsS	Enterobacter sp. BIDMC 26		KFC87741.1	YpdA	Hafnia alvei ATCC 13337
EUM09621.1	BtsS	Enterobacter sp. BIDMC 30		CAQ42484.1	YpdA	Kluyvera ascorbata
WP_032680603.1	BtsS	Enterobacter sp. BIDMC 30		WP_035895525.1	YpdA	Kluyvera ascorbata
WP_047959088.1	BtsS	Enterobacter sp. BIDMC92		CAJ31229.1	YpdA	Kluyvera ascorbata
WP_039058655.1	BtsS	Enterobacter sp. Bisph1		CBL80617.1	YpdA	Kluyvera cryocrescens
WP_041852007.1	BtsS	Enterobacter sp. Bisph2		WP_036116124.1	YpdA	Mangrovibacter sp. MFB070
WP_032642882.1	BtsS	Enterobacter sp. EGD-HP1		WP_036336719.1	YpdA	Moritella marina
WP_023619773.1	BtsS	Enterobacter sp. GN02174		WP_017345350.1	YpdA	Pantoea sp. A4
WP_047363112.1	BtsS	Enterobacter sp. GN02283		WP_024965282.1	YpdA	Pantoea sp. IMH
WP_047355766.1	BtsS	Enterobacter sp. GN02730		WP_039489652.1	YpdA	Pectobacterium carotovorum
WP_047346538.1	BtsS	Enterobacter sp. GN03164		WP_036765092.1	YpdA	Photobacterium damselae
ESN50002.1	BtsS	Enterobacter sp. MGH 16		EEZ41396.1	YpdA	Photobacterium damselae subsp. damselae CIP 102761
WP_023336321.1	BtsS	Enterobacter sp. MGH 24		WP_045038868.1	YpdA	Photobacterium iliopiscarium
WP_032654264.1	BtsS	Enterobacter sp. MGH 33		WP_045044339.1	YpdA	Photobacterium kishitanii
WP_032609689.1	BtsS	Enterobacter sp. MGH 7		WP_045026683.1	YpdA	Photobacterium phosphoreum
EJO47282.1	BtsS	Enterobacter sp. SST3		CEO39760.1	YpdA	Photobacterium phosphoreum ANT-2200
WP_047652498.1	BtsS	Enterobacter sp. UCD-UG_FMILLET		WP_036802803.1	YpdA	Photobacterium profundum
WP_043956827.1	BtsS	Enterobacter sp. YD4		EAS45235.1	YpdA	Photobacterium profundum 3TCK
WP_047625315.1	BtsS	Enterobacter sp. ZOR0014		WP_037048084.1	YpdA	Psychromonas sp. SP041
WP_001295431.1	BtsS	Enterobacteriaceae		WP_013574460.1	YpdA	Rahnella
WP_001309587.1	BtsS	Enterobacteriaceae		WP_015696343.1	YpdA	Rahnella aquatilis
WP_002912760.1	BtsS	Enterobacteriaceae		WP_047610420.1	YpdA	Rahnella aquatilis
WP_003027348.1	BtsS	Enterobacteriaceae		WP_045047495.1	YpdA	Rouxiella chamberiensis
WP_003859271.1	BtsS	Enterobacteriaceae		WP_004947566.1	YpdA	Serratia
WP_004138597.1	BtsS	Enterobacteriaceae		WP_025303750.1	YpdA	Serratia
WP_004189065.1	BtsS	Enterobacteriaceae		WP_029988102.1	YpdA	Serratia
WP_004201596.1	BtsS	Enterobacteriaceae		WP_033632451.1	YpdA	Serratia
WP_004864713.1	BtsS	Enterobacteriaceae		WP_041415550.1	YpdA	Serratia
WP_004930349.1	BtsS	Enterobacteriaceae		WP_024486107.1	YpdA	Serratia fonticola
WP_005005416.1	BtsS	Enterobacteriaceae		WP_024531240.1	YpdA	Serratia fonticola
WP_008815531.1	BtsS	Enterobacteriaceae		WP_037376373.1	YpdA	Serratia fonticola
WP_016153691.1	BtsS	Enterobacteriaceae		WP_039995303.1	YpdA	Serratia fonticola
WP_016235713.1	BtsS	Enterobacteriaceae		ERK09176.1	YpdA	Serratia fonticola AU-AP2C
WP_020454358.1	BtsS	Enterobacteriaceae		ERK15429.1	YpdA	Serratia fonticola AU-P3(3)
WP_024550029.1	BtsS	Enterobacteriaceae		KFB87477.1	YpdA	Serratia grimesii
WP_024552472.1	BtsS	Enterobacteriaceae		WP_037423770.1	YpdA	Serratia grimesii
WP_024556350.1	BtsS	Enterobacteriaceae		AGQ32194.1	YpdA	Serratia liquefaciens ATCC 27592
WP_024908145.1	BtsS	Enterobacteriaceae		WP_016926815.1	YpdA	Serratia marcescens
WP_033636285.1	BtsS	Enterobacteriaceae		WP_019453815.1	YpdA	Serratia marcescens
WP_038664825.1	BtsS	Enterobacteriaceae		WP_021505604.1	YpdA	Serratia marcescens
WP_038666434.1	BtsS	Enterobacteriaceae		KGY56033.1	YpdA	Serratia marcescens
WP_040074829.1	BtsS	Enterobacteriaceae bacterium ATCC 29904		WP_033645760.1	YpdA	Serratia marcescens
WP_034864755.1	BtsS	Enterobacteriaceae bacterium B14		WP_038876564.1	YpdA	Serratia marcescens
WP_017373710.1	BtsS	Enterobacteriaceae bacterium LSJC7		WP_041036138.1	YpdA	Serratia marcescens
WP_015963775.1	BtsS	Enterobacteriaceae bacterium strain FGI 57		WP_041411841.1	YpdA	Serratia marcescens
WP_017012924.1	BtsS	Enterovibrio calviensis		WP_043140258.1	YpdA	Serratia marcescens
WP_017017696.1	BtsS	Enterovibrio calviensis		KLX14185.1	YpdA	Serratia marcescens
WP_028023250.1	BtsS	Enterovibrio calviensis		KMJ14226.1	YpdA	Serratia marcescens
WP_016958810.1	BtsS	Enterovibrio norvegicus		WP_048234500.1	YpdA	Serratia marcescens
WP_017004909.1	BtsS	Enterovibrio norvegicus		WP_048324612.1	YpdA	Serratia marcescens
WP_004155321.1	BtsS	Erwinia amylovora		ETX48464.1	YpdA	Serratia marcescens BIDMC 44
WP_004168404.1	BtsS	Erwinia amylovora		AGB83415.1	YpdA	Serratia marcescens FGI94
CBX79326.1	BtsS	Erwinia amylovora ATCC BAA-2158		BAO34989.1	YpdA	Serratia marcescens SM39
WP_034937027.1	BtsS	Erwinia mallotivora		KMU54019.1	YpdA	Serratia marcescens subsp. marcescens
WP_034945462.1	BtsS	Erwinia oleae		CDG13375.1	YpdA	Serratia marcescens subsp. marcescens Db11
WP_023653727.1	BtsS	Erwinia piriflorinigrans		EMF04874.1	YpdA	Serratia marcescens VGH107
WP_012440250.1	BtsS	Erwinia tasmaniensis		AGE19314.1	YpdA	Serratia marcescens WW4
WP_016190417.1	BtsS	Erwinia tracheiphila		WP_004960249.1	YpdA	Serratia odorifera
WP_001353100.1	BtsS	Escherichia		WP_037431438.1	YpdA	Serratia plymuthica
WP_001516697.1	BtsS	Escherichia		WP_037433990.1	YpdA	Serratia plymuthica
WP_002461809.1	BtsS	Escherichia		WP_041417752.1	YpdA	Serratia plymuthica
WP_010348976.1	BtsS	Escherichia		EKF63390.1	YpdA	Serratia plymuthica A30
WP_016158601.1	BtsS	Escherichia		AEF46705.1	YpdA	Serratia plymuthica AS9
WP_024212152.1	BtsS	Escherichia		AGP45418.1	YpdA	Serratia plymuthica S13
WP_010333630.1	BtsS	Escherichia albertii		WP_012146117.1	YpdA	Serratia proteamaculans
WP_025238732.1	BtsS	Escherichia albertii		WP_017893553.1	YpdA	Serratia sp. S4
AHE61710.1	BtsS	Escherichia albertii KF1		WP_011848249.1	YpdA	Shewanella baltica
GAL55232.1	BtsS	Escherichia albertii NBRC 107761		WP_039064209.1	YpdA	Shigella boydii
AAA60489.1	BtsS	Escherichia coli		EGI93300.1	YpdA	Shigella boydii 5216-82
WP_001301761.1	BtsS	Escherichia coli		EIQ27961.1	YpdA	Shigella boydii 965-58
WP_001334139.1	BtsS	Escherichia coli		ACD07410.1	YpdA	Shigella boydii CDC 3083-94
WP_001337890.1	BtsS	Escherichia coli		WP_000544365.1	YpdA	Shigella dysenteriae
WP_001340080.1	BtsS	Escherichia coli		WP_000544371.1	YpdA	Shigella dysenteriae
WP_001354765.1	BtsS	Escherichia coli		WP_000544389.1	YpdA	Shigella dysenteriae
WP_001358946.1	BtsS	Escherichia coli		EGI95318.1	YpdA	Shigella dysenteriae 155-74
WP_001359340.1	BtsS	Escherichia coli		EFP72743.1	YpdA	Shigella dysenteriae 1617
WP_001370839.1	BtsS	Escherichia coli		EFW48131.1	YpdA	Shigella dysenteriae CDC 74-1112
WP_001374187.1	BtsS	Escherichia coli		EGK21744.1	YpdA	Shigella flexneri K-272
WP_001388060.1	BtsS	Escherichia coli		WP_000544347.1	YpdA	Shigella sonnei
WP_001390408.1	BtsS	Escherichia coli		WP_000544348.1	YpdA	Shigella sonnei
WP_001394483.1	BtsS	Escherichia coli		WP_052994131.1	YpdA	Shigella sonnei
WP_001397497.1	BtsS	Escherichia coli		WP_053001841.1	YpdA	Shigella sonnei
WP_001405414.1	BtsS	Escherichia coli		EIQ39809.1	YpdA	Shigella sonnei 3226-85
WP_001405645.1	BtsS	Escherichia coli		WP_025421465.1	YpdA	Sodalis praecaptivus
WP_001413532.1	BtsS	Escherichia coli		WP_046791722.1	YpdA	Tatumella morbirosei
WP_001415263.1	BtsS	Escherichia coli		WP_040905735.1	YpdA	Vibrio metschnikovii
WP_001426783.1	BtsS	Escherichia coli		EEX35805.1	YpdA	Vibrio metschnikovii CIP 69.14
WP_001430577.1	BtsS	Escherichia coli		WP_038634925.1	YpdA	Yersinia
WP_001436518.1	BtsS	Escherichia coli		WP_048616701.1	YpdA	Yersinia
WP_001438573.1	BtsS	Escherichia coli		WP_050141918.1	YpdA	Yersinia
WP_001445970.1	BtsS	Escherichia coli		WP_004703844.1	YpdA	Yersinia aldovae
WP_001458092.1	BtsS	Escherichia coli		WP_042548128.1	YpdA	Yersinia aldovae
WP_001480551.1	BtsS	Escherichia coli		WP_049603177.1	YpdA	Yersinia aldovae
WP_001482803.1	BtsS	Escherichia coli		WP_049633762.1	YpdA	Yersinia aldovae
WP_001483656.1	BtsS	Escherichia coli		WP_049688998.1	YpdA	Yersinia aldovae
WP_001495241.1	BtsS	Escherichia coli		WP_005275423.1	YpdA	Yersinia bercovieri
WP_001503147.1	BtsS	Escherichia coli		CNF75814.1	YpdA	Yersinia bercovieri
WP_001512923.1	BtsS	Escherichia coli		WP_049600872.1	YpdA	Yersinia bercovieri
WP_001518705.1	BtsS	Escherichia coli		WP_005158724.1	YpdA	Yersinia enterocolitica
WP_001526068.1	BtsS	Escherichia coli		WP_005172159.1	YpdA	Yersinia enterocolitica
WP_001531822.1	BtsS	Escherichia coli		WP_011815872.1	YpdA	Yersinia enterocolitica
WP_001538977.1	BtsS	Escherichia coli		WP_013650232.1	YpdA	Yersinia enterocolitica
WP_001544722.1	BtsS	Escherichia coli		WP_019083646.1	YpdA	Yersinia enterocolitica
WP_001568208.1	BtsS	Escherichia coli		WP_020282954.1	YpdA	Yersinia enterocolitica
WP_001574707.1	BtsS	Escherichia coli		WP_026018090.1	YpdA	Yersinia enterocolitica
WP_001602160.1	BtsS	Escherichia coli		KGA67061.1	YpdA	Yersinia enterocolitica
WP_001614880.1	BtsS	Escherichia coli		CFQ31475.1	YpdA	Yersinia enterocolitica
WP_001615312.1	BtsS	Escherichia coli		WP_050138954.1	YpdA	Yersinia enterocolitica
WP_001618614.1	BtsS	Escherichia coli		WP_050163479.1	YpdA	Yersinia enterocolitica
WP_001625491.1	BtsS	Escherichia coli		WP_050315929.1	YpdA	Yersinia enterocolitica
WP_001631583.1	BtsS	Escherichia coli		WP_050322342.1	YpdA	Yersinia enterocolitica
WP_001669783.1	BtsS	Escherichia coli		WP_050915053.1	YpdA	Yersinia enterocolitica
WP_001681206.1	BtsS	Escherichia coli		AHM75102.1	YpdA	Yersinia enterocolitica LC20
WP_001687724.1	BtsS	Escherichia coli		WP_004711358.1	YpdA	Yersinia frederiksenii
WP_001692909.1	BtsS	Escherichia coli		CNB50752.1	YpdA	Yersinia frederiksenii
WP_001698691.1	BtsS	Escherichia coli		WP_050080096.1	YpdA	Yersinia frederiksenii
WP_001701152.1	BtsS	Escherichia coli		WP_050101470.1	YpdA	Yersinia frederiksenii
WP_003915641.1	BtsS	Escherichia coli		WP_050109412.1	YpdA	Yersinia frederiksenii
WP_003956547.1	BtsS	Escherichia coli		WP_050120744.1	YpdA	Yersinia frederiksenii
WP_005119615.1	BtsS	Escherichia coli		WP_050131277.1	YpdA	Yersinia frederiksenii
WP_010347186.1	BtsS	Escherichia coli		WP_050132850.1	YpdA	Yersinia frederiksenii
WP_012601611.1	BtsS	Escherichia coli		WP_050133199.1	YpdA	Yersinia frederiksenii
WP_014640997.1	BtsS	Escherichia coli		WP_050140317.1	YpdA	Yersinia frederiksenii
WP_015833303.1	BtsS	Escherichia coli		WP_050145497.1	YpdA	Yersinia frederiksenii
WP_016234503.1	BtsS	Escherichia coli		WP_050299093.1	YpdA	Yersinia frederiksenii
WP_016243275.1	BtsS	Escherichia coli		WP_050319561.1	YpdA	Yersinia frederiksenii
WP_016246110.1	BtsS	Escherichia coli		WP_005183692.1	YpdA	Yersinia intermedia
WP_016247364.1	BtsS	Escherichia coli		WP_050076225.1	YpdA	Yersinia intermedia
WP_020232221.1	BtsS	Escherichia coli		WP_050311177.1	YpdA	Yersinia intermedia
WP_021513436.1	BtsS	Escherichia coli		WP_050312677.1	YpdA	Yersinia intermedia
WP_021522917.1	BtsS	Escherichia coli		WP_053009906.1	YpdA	Yersinia intermedia
WP_021523184.1	BtsS	Escherichia coli		WP_032820491.1	YpdA	Yersinia kristensenii
WP_021524325.1	BtsS	Escherichia coli		CNH32241.1	YpdA	Yersinia kristensenii
WP_021531447.1	BtsS	Escherichia coli		WP_049561413.1	YpdA	Yersinia kristensenii
WP_021565326.1	BtsS	Escherichia coli		WP_050112574.1	YpdA	Yersinia kristensenii
WP_021579783.1	BtsS	Escherichia coli		EEP90339.1	YpdA	Yersinia kristensenii ATCC 33638
WP_023145668.1	BtsS	Escherichia coli		WP_019212010.1	YpdA	Yersinia massiliensis
WP_024186074.1	BtsS	Escherichia coli		WP_049606828.1	YpdA	Yersinia massiliensis
WP_024228775.1	BtsS	Escherichia coli		WP_032815244.1	YpdA	Yersinia mollaretii
WP_024251323.1	BtsS	Escherichia coli		WP_049609170.1	YpdA	Yersinia mollaretii
WP_024256150.1	BtsS	Escherichia coli		WP_049647426.1	YpdA	Yersinia mollaretii
WP_028985203.1	BtsS	Escherichia coli		WP_049678091.1	YpdA	Yersinia mollaretii
WP_029488673.1	BtsS	Escherichia coli		EEQ09286.1	YpdA	Yersinia mollaretii ATCC 43969
KFH81386.1	BtsS	Escherichia coli
WP_032141018.1	BtsS	Escherichia coli
WP_032162862.1	BtsS	Escherichia coli
WP_032166275.1	BtsS	Escherichia coli
WP_032167509.1	BtsS	Escherichia coli
WP_032173915.1	BtsS	Escherichia coli
WP_032174134.1	BtsS	Escherichia coli
WP_032233476.1	BtsS	Escherichia coli
WP_032248532.1	BtsS	Escherichia coli
WP_032281198.1	BtsS	Escherichia coli
WP_032288231.1	BtsS	Escherichia coli
WP_032323117.1	BtsS	Escherichia coli
WP_032329041.1	BtsS	Escherichia coli
WP_032334638.1	BtsS	Escherichia coli
WP_033801874.1	BtsS	Escherichia coli
WP_033817094.1	BtsS	Escherichia coli
WP_033869335.1	BtsS	Escherichia coli
WP_042023889.1	BtsS	Escherichia coli
WP_042204115.1	BtsS	Escherichia coli
WP_044061405.1	BtsS	Escherichia coli
WP_044076851.1	BtsS	Escherichia coli
WP_044720419.1	BtsS	Escherichia coli
WP_045145355.1	BtsS	Escherichia coli
WP_045176935.1	BtsS	Escherichia coli
WP_046123017.1	BtsS	Escherichia coli
WP_046834379.1	BtsS	Escherichia coli
WP_047082524.1	BtsS	Escherichia coli
WP_047399897.1	BtsS	Escherichia coli
WP_047605129.1	BtsS	Escherichia coli
WP_047656354.1	BtsS	Escherichia coli
WP_047666947.1	BtsS	Escherichia coli
WP_050541687.1	BtsS	Escherichia coli
WP_052897409.1	BtsS	Escherichia coli
EFP99454.1	BtsS	Escherichia coli 1827-70
EFU98685.1	BtsS	Escherichia coli 3431
EFF13438.1	BtsS	Escherichia coli B354
AAN81112.1	BtsS	Escherichia coli CFT073
EHU08757.1	BtsS	Escherichia coli DEC1A
EGB41007.1	BtsS	Escherichia coli H120
EIH88524.1	BtsS	Escherichia coli JB1-95
EDU79390.1	BtsS	Escherichia coli O157:H7 str. EC4486
AER85010.1	BtsS	Escherichia coli str. 'clone D i2'
EGI31397.1	BtsS	Escherichia coli TA143
EGI40315.1	BtsS	Escherichia coli TA280
WP_002431447.1	BtsS	Escherichia fergusonii
WP_046076228.1	BtsS	Escherichia fergusonii
EGC95800.1	BtsS	Escherichia fergusonii ECD227
WP_002463208.1	BtsS	Escherichia hermannii
WP_016248958.1	BtsS	Escherichia sp. KTE159
WP_010354034.1	BtsS	Escherichia sp. TW09231
WP_024212508.1	BtsS	Escherichia sp. TW14182
WP_042389769.1	BtsS	Escherichia vulneris
WP_013346275.1	BtsS	Ferrimonas balearica
WP_028110956.1	BtsS	Ferrimonas futtsuensis
WP_028114536.1	BtsS	Ferrimonas kyonanensis
WP_035387214.1	BtsS	Ferrimonas senticii
WP_029593328.1	BtsS	Franconibacter pulveris
WP_039103690.1	BtsS	Frischella perrara
WP_050659939.1	BtsS	Gallaecimonas pentaromativorans
WP_008484024.1	BtsS	Gallaecimonas xiamenensis
WP_044328357.1	BtsS	Gammaproteobacteria
WP_025316065.1	BtsS	Gilliamella apicola
WP_034882712.1	BtsS	Gilliamella apicola
WP_005503072.1	BtsS	Grimontia hollisae
WP_002539084.1	BtsS	Grimontia indica
WP_046303519.1	BtsS	Grimontia sp. AD028
WP_044616712.1	BtsS	Gynuella sunshinyii
WP_004091047.1	BtsS	Hafnia alvei
WP_025799445.1	BtsS	Hafnia alvei
WP_040044465.1	BtsS	Hafnia alvei
WP_043489585.1	BtsS	Hafnia alvei
WP_046360059.1	BtsS	Hafnia alvei
WP_046448850.1	BtsS	Hafnia alvei
WP_046458398.1	BtsS	Hafnia alvei
WP_004103831.1	BtsS	Klebsiella
WP_004852614.1	BtsS	Klebsiella
WP_020317136.1	BtsS	Klebsiella
WP_032740117.1	BtsS	Klebsiella
WP_042715944.1	BtsS	Klebsiella cf. planticola B43
WP_045782360.1	BtsS	Klebsiella michiganensis
WP_004114065.1	BtsS	Klebsiella oxytoca
WP_004122798.1	BtsS	Klebsiella oxytoca
WP_014839040.1	BtsS	Klebsiella oxytoca
WP_023329873.1	BtsS	Klebsiella oxytoca
WP_025107805.1	BtsS	Klebsiella oxytoca
WP_038423085.1	BtsS	Klebsiella oxytoca
WP_004214762.1	BtsS	Klebsiella pneumoniae
WP_020324322.1	BtsS	Klebsiella pneumoniae
WP_024264508.1	BtsS	Klebsiella pneumoniae
WP_025862115.1	BtsS	Klebsiella pneumoniae
WP_032104290.1	BtsS	Klebsiella pneumoniae
WP_032409173.1	BtsS	Klebsiella pneumoniae
WP_032409508.1	BtsS	Klebsiella pneumoniae
WP_032410038.1	BtsS	Klebsiella pneumoniae
WP_032747059.1	BtsS	Klebsiella pneumoniae
WP_032755707.1	BtsS	Klebsiella pneumoniae
KHF63687.1	BtsS	Klebsiella pneumoniae
WP_038435782.1	BtsS	Klebsiella pneumoniae
WP_040222370.1	BtsS	Klebsiella pneumoniae
WP_040222818.1	BtsS	Klebsiella pneumoniae
WP_042937155.1	BtsS	Klebsiella pneumoniae
WP_043907001.1	BtsS	Klebsiella pneumoniae
WP_047718066.1	BtsS	Klebsiella pneumoniae
KMA10769.1	BtsS	Klebsiella pneumoniae
KME78048.1	BtsS	Klebsiella pneumoniae
KMG62943.1	BtsS	Klebsiella pneumoniae
KMI27495.1	BtsS	Klebsiella pneumoniae
WP_048273721.1	BtsS	Klebsiella pneumoniae
WP_048290756.1	BtsS	Klebsiella pneumoniae
WP_048295202.1	BtsS	Klebsiella pneumoniae
WP_050885825.1	BtsS	Klebsiella pneumoniae
EWE40765.1	BtsS	Klebsiella pneumoniae BIDMC 35
ESL30370.1	BtsS	Klebsiella pneumoniae BIDMC 41
EWD94387.1	BtsS	Klebsiella pneumoniae BIDMC 52
KDH24500.1	BtsS	Klebsiella pneumoniae BIDMC 61
ESM38057.1	BtsS	Klebsiella pneumoniae BWH 30
KDH96855.1	BtsS	Klebsiella pneumoniae CHS 11
ESN39136.1	BtsS	Klebsiella pneumoniae MGH 20
KDM32267.1	BtsS	Klebsiella pneumoniae MGH 76
AHE43600.1	BtsS	Klebsiella pneumoniae subsp. pneumoniae Kp13
ABR77981.1	BtsS	Klebsiella pneumoniae subsp. pneumoniae MGH 78578
AIG85827.1	BtsS	Klebsiella pneumoniae subsp. pneumoniae PittNDM01
ESM14027.1	BtsS	Klebsiella pneumoniae UCICRE 4
WP_025713098.1	BtsS	Klebsiella sp. 10982
EHL94900.1	BtsS	Klebsiella sp. 4_1_44FAA
EOQ52261.1	BtsS	Klebsiella sp. KTE92
WP_049841217.1	BtsS	Klebsiella sp. RIT-PI-d
CEP28958.1	BtsS	Klebsiella variicola
CTQ14660.1	BtsS	Klebsiella variicola
CTQ05768.1	BtsS	Klebsiella variicola
WP_035894900.1	BtsS	Kluyvera ascorbata
WP_052285190.1	BtsS	Kluyvera cryocrescens
WP_047369572.1	BtsS	Kluyvera intermedia
WP_007371204.1	BtsS	Kosakonia radicincitans
WP_017459819.1	BtsS	Kosakonia sacchari
WP_032612601.1	BtsS	Leclercia adecarboxylata
WP_039031120.1	BtsS	Leclercia adecarboxylata
WP_051155576.1	BtsS	Leminorella grimontii
WP_026740401.1	BtsS	Lonsdalea quercina
WP_026743499.1	BtsS	Lonsdalea quercina
WP_027064139.1	BtsS	Lonsdalea quercina
WP_036114823.1	BtsS	Mangrovibacter sp. MFB070
WP_012071016.1	BtsS	Marinomonas sp. MWYL1
WP_047257498.1	BtsS	Moellerella wisconsensis
WP_004241396.1	BtsS	Morganella
WP_004234575.1	BtsS	Morganella morganii
WP_024474270.1	BtsS	Morganella morganii
WP_025152381.1	BtsS	Morganella morganii
WP_036413162.1	BtsS	Morganella morganii
WP_036424512.1	BtsS	Morganella morganii
WP_046894285.1	BtsS	Morganella morganii
WP_017221289.1	BtsS	Moritella dasanensis
WP_026032001.1	BtsS	Moritella marina
EDM68705.1	BtsS	Moritella sp. PE36
WP_043993811.1	BtsS	Moritella sp. PE36
WP_045109828.1	BtsS	Moritella viscosa
WP_019936019.1	BtsS	Oceanimonas smirnovii
WP_014293607.1	BtsS	Oceanimonas sp. GK1
WP_038624602.1	BtsS	Pantoea sp. PSNIH2
WP_014701741.1	BtsS	Pectobacterium
WP_011095623.1	BtsS	Pectobacterium atrosepticum
KMK78777.1	BtsS	Pectobacterium atrosepticum ICMP 1526
WP_039305347.1	BtsS	Pectobacterium betavasculorum
WP_039324666.1	BtsS	Pectobacterium betavasculorum
WP_010277881.1	BtsS	Pectobacterium carotovorum
WP_014916902.1	BtsS	Pectobacterium carotovorum
WP_015842034.1	BtsS	Pectobacterium carotovorum
WP_039277645.1	BtsS	Pectobacterium carotovorum
WP_039286190.1	BtsS	Pectobacterium carotovorum
WP_039311588.1	BtsS	Pectobacterium carotovorum
WP_039352578.1	BtsS	Pectobacterium carotovorum
WP_039363039.1	BtsS	Pectobacterium carotovorum
WP_039466211.1	BtsS	Pectobacterium carotovorum
WP_039474152.1	BtsS	Pectobacterium carotovorum
WP_039484752.1	BtsS	Pectobacterium carotovorum
WP_039492993.1	BtsS	Pectobacterium carotovorum
WP_039508614.1	BtsS	Pectobacterium carotovorum
WP_039510527.1	BtsS	Pectobacterium carotovorum
WP_039535024.1	BtsS	Pectobacterium carotovorum
WP_039541723.1	BtsS	Pectobacterium carotovorum
WP_039557402.1	BtsS	Pectobacterium carotovorum
WP_048262854.1	BtsS	Pectobacterium carotovorum
WP_005969278.1	BtsS	Pectobacterium wasabiae
WP_045083644.1	BtsS	Photobacterium
WP_005363840.1	BtsS	Photobacterium angustum
WP_045127929.1	BtsS	Photobacterium angustum
WP_045132304.1	BtsS	Photobacterium angustum
WP_045149265.1	BtsS	Photobacterium angustum
WP_045186133.1	BtsS	Photobacterium angustum
GAL08726.1	BtsS	Photobacterium aphoticum
WP_047876132.1	BtsS	Photobacterium aphoticum
WP_047879361.1	BtsS	Photobacterium aquae
WP_005297853.1	BtsS	Photobacterium damselae
WP_039468699.1	BtsS	Photobacterium gaetbulicola
WP_044624374.1	BtsS	Photobacterium gaetbulicola
AJR07585.1	BtsS	Photobacterium gaetbulicola Gung47
WP_047886893.1	BtsS	Photobacterium ganghwense
WP_027253529.1	BtsS	Photobacterium halotolerans
WP_036749240.1	BtsS	Photobacterium halotolerans
WP_046222476.1	BtsS	Photobacterium halotolerans
WP_008988750.1	BtsS	Photobacterium leiognathi
WP_023935447.1	BtsS	Photobacterium leiognathi
WP_045066146.1	BtsS	Photobacterium leiognathi
WP_045071487.1	BtsS	Photobacterium leiognathi
WP_006232603.1	BtsS	Photobacterium profundum
WP_011219617.1	BtsS	Photobacterium profundum
WP_036816077.1	BtsS	Photobacterium sanctipauli
ELR65408.1	BtsS	Photobacterium sp. AK15
WP_036800096.1	BtsS	Photobacterium sp. AK15
WP_006644360.1	BtsS	Photobacterium sp. SKA34
WP_015836096.1	BtsS	Photorhabdus asymbiotica
WP_036770386.1	BtsS	Photorhabdus asymbiotica
WP_036776488.1	BtsS	Photorhabdus luminescens
WP_036810150.1	BtsS	Photorhabdus luminescens
WP_046395605.1	BtsS	Photorhabdus luminescens
WP_049585112.1	BtsS	Photorhabdus luminescens
WP_021323319.1	BtsS	Photorhabdus temperata
WP_023045004.1	BtsS	Photorhabdus temperata
WP_036844065.1	BtsS	Photorhabdus temperata
WP_010864330.1	BtsS	Plesiomonas shigelloides
WP_039045504.1	BtsS	Plesiomonas shigelloides
WP_047706666.1	BtsS	Plesiomonas sp. ZOR0011
WP_043082885.1	BtsS	Pluralibacter gergoviae
WP_048253928.1	BtsS	Pluralibacter gergoviae
WP_048278959.1	BtsS	Pluralibacter gergoviae
WP_048285335.1	BtsS	Pluralibacter gergoviae
WP_047779583.1	BtsS	Pragia fontium
WP_023583565.1	BtsS	Proteus hauseri
WP_004246222.1	BtsS	Proteus mirabilis
KLU17693.1	BtsS	Proteus mirabilis
WP_036939317.1	BtsS	Proteus vulgaris
CRL64174.1	BtsS	Proteus vulgaris
CRL62872.1	BtsS	Proteus vulgaris
WP_006662417.1	BtsS	Providencia alcalifaciens
WP_036949266.1	BtsS	Providencia alcalifaciens
WP_036967746.1	BtsS	Providencia alcalifaciens
EEB46975.1	BtsS	Providencia alcalifaciens DSM 30120
ETT02825.1	BtsS	Providencia alcalifaciens PAL-3
EUD06594.1	BtsS	Providencia alcalifaciens R90-1475
WP_008912297.1	BtsS	Providencia burhodogranariea
WP_004905883.1	BtsS	Providencia rettgeri
WP_004907485.1	BtsS	Providencia rettgeri
WP_042845958.1	BtsS	Providencia rettgeri
KLN45970.1	BtsS	Providencia rettgeri
WP_048605862.1	BtsS	Providencia rettgeri
WP_039854850.1	BtsS	Providencia rustigianii
EFB72378.1	BtsS	Providencia rustigianii DSM 4541
WP_008913954.1	BtsS	Providencia sneebia
WP_004915834.1	BtsS	Providencia stuartii
WP_040132535.1	BtsS	Providencia stuartii
WP_028863597.1	BtsS	Psychromonas aquimarina
WP_028868862.1	BtsS	Psychromonas arctica
WP_022942240.1	BtsS	Psychromonas hadalis
WP_019615158.1	BtsS	Psychromonas ossibalaenae
WP_015465094.1	BtsS	Psychromonas sp. CNPT3
WP_025564713.1	BtsS	Psychromonas sp. SP041
WP_013578141.1	BtsS	Rahnella
WP_014341851.1	BtsS	Rahnella aquatilis
WP_047608536.1	BtsS	Rahnella aquatilis
WP_037032826.1	BtsS	Rahnella sp. WP5
WP_032686730.1	BtsS	Raoultella
WP_015583853.1	BtsS	Raoultella ornithinolytica
WP_041146449.1	BtsS	Raoultella ornithinolytica
WP_046852046.1	BtsS	Raoultella ornithinolytica
WP_045855832.1	BtsS	Raoultella terrigena
WP_040556872.1	BtsS	Reinekea blandensis
EAR09109.1	BtsS	Reinekea sp. MED297
WP_021022055.1	BtsS	Salinivibrio costicola
WP_046074129.1	BtsS	Salinivibrio sp. KP-1
WP_000272843.1	BtsS	Salmonella bongori
WP_000272839.1	BtsS	Salmonella enterica
WP_000272840.1	BtsS	Salmonella enterica
WP_000272841.1	BtsS	Salmonella enterica
WP_000272842.1	BtsS	Salmonella enterica
WP_000272844.1	BtsS	Salmonella enterica
WP_000272845.1	BtsS	Salmonella enterica
WP_000272846.1	BtsS	Salmonella enterica
WP_000272847.1	BtsS	Salmonella enterica
WP_000272848.1	BtsS	Salmonella enterica
WP_000272849.1	BtsS	Salmonella enterica
WP_000272850.1	BtsS	Salmonella enterica
WP_000272851.1	BtsS	Salmonella enterica
WP_000272852.1	BtsS	Salmonella enterica
WP_000272853.1	BtsS	Salmonella enterica
WP_000272854.1	BtsS	Salmonella enterica
WP_000272855.1	BtsS	Salmonella enterica
WP_001751899.1	BtsS	Salmonella enterica
WP_001764081.1	BtsS	Salmonella enterica
WP_001772653.1	BtsS	Salmonella enterica
WP_001785994.1	BtsS	Salmonella enterica
WP_016719133.1	BtsS	Salmonella enterica
WP_021000507.1	BtsS	Salmonella enterica
WP_023183966.1	BtsS	Salmonella enterica
WP_023207585.1	BtsS	Salmonella enterica
WP_023210947.1	BtsS	Salmonella enterica
WP_023211884.1	BtsS	Salmonella enterica
WP_023215241.1	BtsS	Salmonella enterica
WP_023225925.1	BtsS	Salmonella enterica
WP_023232022.1	BtsS	Salmonella enterica
WP_023233189.1	BtsS	Salmonella enterica
WP_023235063.1	BtsS	Salmonella enterica
WP_023236969.1	BtsS	Salmonella enterica
WP_023243038.1	BtsS	Salmonella enterica
WP_023248297.1	BtsS	Salmonella enterica
WP_023260689.1	BtsS	Salmonella enterica
WP_023893833.1	BtsS	Salmonella enterica
WP_023993391.1	BtsS	Salmonella enterica
WP_024135205.1	BtsS	Salmonella enterica
WP_024152704.1	BtsS	Salmonella enterica
WP_024157271.1	BtsS	Salmonella enterica
WP_031624946.1	BtsS	Salmonella enterica
WP_038394295.1	BtsS	Salmonella enterica
WP_038395348.1	BtsS	Salmonella enterica
WP_039503627.1	BtsS	Salmonella enterica
WP_046094571.1	BtsS	Salmonella enterica
WP_046335372.1	BtsS	Salmonella enterica
WP_046594471.1	BtsS	Salmonella enterica
WP_046595670.1	BtsS	Salmonella enterica
WP_046596085.1	BtsS	Salmonella enterica
WP_046597766.1	BtsS	Salmonella enterica
WP_048658496.1	BtsS	Salmonella enterica
WP_048661697.1	BtsS	Salmonella enterica
WP_048665824.1	BtsS	Salmonella enterica
WP_048666069.1	BtsS	Salmonella enterica
WP_050141439.1	BtsS	Salmonella enterica
WP_050149014.1	BtsS	Salmonella enterica
WP_050153875.1	BtsS	Salmonella enterica
WP_050155509.1	BtsS	Salmonella enterica
WP_050176843.1	BtsS	Salmonella enterica
WP_050185807.1	BtsS	Salmonella enterica
WP_050186439.1	BtsS	Salmonella enterica
WP_050188316.1	BtsS	Salmonella enterica
WP_050188425.1	BtsS	Salmonella enterica
WP_050188538.1	BtsS	Salmonella enterica
WP_050188563.1	BtsS	Salmonella enterica
WP_050188749.1	BtsS	Salmonella enterica
WP_050188974.1	BtsS	Salmonella enterica
WP_050189880.1	BtsS	Salmonella enterica
WP_050189893.1	BtsS	Salmonella enterica
WP_050190487.1	BtsS	Salmonella enterica
WP_050190592.1	BtsS	Salmonella enterica
WP_050190654.1	BtsS	Salmonella enterica
WP_050190978.1	BtsS	Salmonella enterica
WP_050191219.1	BtsS	Salmonella enterica
WP_050191307.1	BtsS	Salmonella enterica
WP_050191313.1	BtsS	Salmonella enterica
WP_050191488.1	BtsS	Salmonella enterica
WP_050192306.1	BtsS	Salmonella enterica
WP_050192459.1	BtsS	Salmonella enterica
WP_050192832.1	BtsS	Salmonella enterica
WP_050193122.1	BtsS	Salmonella enterica
WP_050193955.1	BtsS	Salmonella enterica
WP_050194112.1	BtsS	Salmonella enterica
WP_050194282.1	BtsS	Salmonella enterica
WP_050194861.1	BtsS	Salmonella enterica
WP_050194873.1	BtsS	Salmonella enterica
WP_050195855.1	BtsS	Salmonella enterica
WP_050195881.1	BtsS	Salmonella enterica
WP_050196164.1	BtsS	Salmonella enterica
WP_050197960.1	BtsS	Salmonella enterica
WP_050301688.1	BtsS	Salmonella enterica
WP_050303290.1	BtsS	Salmonella enterica
WP_050308679.1	BtsS	Salmonella enterica
WP_050320185.1	BtsS	Salmonella enterica
WP_050396546.1	BtsS	Salmonella enterica
WP_050480855.1	BtsS	Salmonella enterica
WP_050953450.1	BtsS	Salmonella enterica
WP_050963531.1	BtsS	Salmonella enterica
WP_052942726.1	BtsS	Salmonella enterica
CCU34159.1	BtsS	Salmonella enterica subsp. enterica serovar Agona str. 39.O.03
AJQ65718.1	BtsS	Salmonella enterica subsp. enterica serovar Anatum str. CDC 06-0532
CNT95593.1	BtsS	Salmonella enterica subsp. enterica serovar Bovismorbificans
CNU44175.1	BtsS	Salmonella enterica subsp. enterica serovar Bovismorbificans
KCU93715.1	BtsS	Salmonella enterica subsp. enterica serovar Cerro FSL R8-0235
AAX66081.1	BtsS	Salmonella enterica subsp. enterica serovar Choleraesuis str. SC-B67
EHC35088.1	BtsS	Salmonella enterica subsp. enterica serovar Gaminara str. A4-567
ESJ69938.1	BtsS	Salmonella enterica subsp. enterica serovar London str. CFSAN001081
EHC77670.1	BtsS	Salmonella enterica subsp. enterica serovar Montevideo str. S5-403
ABX66285.1	BtsS	Salmonella enterica subsp. enterica serovar Paratyphi B str. SPB7
ACN45696.1	BtsS	Salmonella enterica subsp. enterica serovar Paratyphi C str. RKS4594
EHC86111.1	BtsS	Salmonella enterica subsp. enterica serovar Senftenberg str. A4-543
CCF87066.1	BtsS	Salmonella enterica subsp. enterica serovar Senftenberg str. SS209
CES61451.1	BtsS	Salmonella enterica subsp. enterica serovar Typhi
CES30486.1	BtsS	Salmonella enterica subsp. enterica serovar Typhi
CQU25942.1	BtsS	Salmonella enterica subsp. enterica serovar Typhi
CQU40003.1	BtsS	Salmonella enterica subsp. enterica serovar Typhi
CQW56547.1	BtsS	Salmonella enterica subsp. enterica serovar Typhi
CGL20545.1	BtsS	Salmonella enterica subsp. enterica serovar Typhi
CGX31834.1	BtsS	Salmonella enterica subsp. enterica serovar Typhi
CFZ33357.1	BtsS	Salmonella enterica subsp. enterica serovar Typhi
CHP70150.1	BtsS	Salmonella enterica subsp. enterica serovar Typhi
CIC70724.1	BtsS	Salmonella enterica subsp. enterica serovar Typhi
CGA40440.1	BtsS	Salmonella enterica subsp. enterica serovar Typhi
CIA43646.1	BtsS	Salmonella enterica subsp. enterica serovar Typhi
CGJ39206.1	BtsS	Salmonella enterica subsp. enterica serovar Typhi
CHQ87842.1	BtsS	Salmonella enterica subsp. enterica serovar Typhi
CHM15327.1	BtsS	Salmonella enterica subsp. enterica serovar Typhi
CIC67568.1	BtsS	Salmonella enterica subsp. enterica serovar Typhi
ACY89106.1	BtsS	Salmonella enterica subsp. enterica serovar Typhimurium str. 14028S
AFD59092.1	BtsS	Salmonella enterica subsp. enterica serovar Typhimurium str. 798
WP_013814820.1	BtsS	Serratia
WP_025122368.1	BtsS	Serratia
WP_033639224.1	BtsS	Serratia
WP_033651731.1	BtsS	Serratia
WP_037402771.1	BtsS	Serratia
WP_044029984.1	BtsS	Serratia
WP_046372487.1	BtsS	Serratia
WP_021181681.1	BtsS	Serratia fonticola
WP_021807483.1	BtsS	Serratia fonticola
WP_024482722.1	BtsS	Serratia fonticola
WP_037424979.1	BtsS	Serratia grimesii
WP_044554761.1	BtsS	Serratia liquefaciens
WP_015962178.1	BtsS	Serratia marcescens
WP_016930350.1	BtsS	Serratia marcescens
WP_019456144.1	BtsS	Serratia marcescens
WP_025304523.1	BtsS	Serratia marcescens
WP_033654860.1	BtsS	Serratia marcescens
WP_041036988.1	BtsS	Serratia marcescens
WP_043138870.1	BtsS	Serratia marcescens
WP_048322007.1	BtsS	Serratia marcescens
WP_004956293.1	BtsS	Serratia odorifera
WP_004951267.1	BtsS	Serratia plymuthica
WP_006319051.1	BtsS	Serratia plymuthica
WP_006328506.1	BtsS	Serratia plymuthica
WP_037433755.1	BtsS	Serratia plymuthica
WP_012147265.1	BtsS	Serratia proteamaculans
WP_021013434.1	BtsS	Serratia sp. ATCC 39006
WP_023489053.1	BtsS	Serratia sp. DD3
WP_017894271.1	BtsS	Serratia sp. S4
WP_046687916.1	BtsS	Serratia ureilytica
WP_011623185.1	BtsS	Shewanella
WP_011789834.1	BtsS	Shewanella
WP_037419617.1	BtsS	Shewanella
WP_025011481.1	BtsS	Shewanella algae
WP_044734795.1	BtsS	Shewanella algae
WP_011759398.1	BtsS	Shewanella amazonensis
WP_006081189.1	BtsS	Shewanella baltica
WP_006087428.1	BtsS	Shewanella baltica
WP_011846506.1	BtsS	Shewanella baltica
WP_012088845.1	BtsS	Shewanella baltica
WP_028762223.1	BtsS	Shewanella colwelliana
WP_039978479.1	BtsS	Shewanella decolorationis
ESE40415.1	BtsS	Shewanella decolorationis S12
WP_028767219.1	BtsS	Shewanella fidelis
WP_011637887.1	BtsS	Shewanella frigidimarina
WP_012276669.1	BtsS	Shewanella halifaxensis
WP_011866125.1	BtsS	Shewanella loihica
WP_025822546.1	BtsS	Shewanella marina
WP_011072746.1	BtsS	Shewanella oneidensis
WP_012154731.1	BtsS	Shewanella pealeana
WP_014610320.1	BtsS	Shewanella putrefaciens
WP_028760408.1	BtsS	Shewanella putrefaciens
WP_012143219.1	BtsS	Shewanella sediminis
WP_028781036.1	BtsS	Shewanella sp. 38A_GOM-205m
WP_011717492.1	BtsS	Shewanella sp. ANA-3
WP_041510945.1	BtsS	Shewanella sp. cp20
WP_033539164.1	BtsS	Shewanella sp. ECSMB14101
WP_039033831.1	BtsS	Shewanella sp. ECSMB14102
WP_007647325.1	BtsS	Shewanella sp. HN-41
WP_037427279.1	BtsS	Shewanella sp. POL2
WP_037443174.1	BtsS	Shewanella sp. YQH10
WP_012324396.1	BtsS	Shewanella woodyi
WP_004979528.1	BtsS	Shigella
WP_005031165.1	BtsS	Shigella
WP_012421574.1	BtsS	Shigella
WP_039080470.1	BtsS	Shigella boydii
EGJ02089.1	BtsS	Shigella boydii 3594-74
EIQ29094.1	BtsS	Shigella boydii 965-58
WP_005021819.1	BtsS	Shigella dysenteriae
EDX36286.1	BtsS	Shigella dysenteriae 1012
AHA65756.1	BtsS	Shigella dysenteriae 1617
WP_025745315.1	BtsS	Shigella flexneri
WP_025760807.1	BtsS	Shigella flexneri
WP_045178292.1	BtsS	Shigella flexneri
WP_047201056.1	BtsS	Shigella flexneri
WP_047201725.1	BtsS	Shigella flexneri
WP_047204907.1	BtsS	Shigella flexneri
WP_047205119.1	BtsS	Shigella flexneri
EIQ74590.1	BtsS	Shigella flexneri 1235-66
EGJ87064.1	BtsS	Shigella flexneri 2747-71
ABF04301.1	BtsS	Shigella flexneri 5 str. 8401
EGM61443.1	BtsS	Shigella flexneri J1713
EGK22736.1	BtsS	Shigella flexneri K-272
WP_005136804.1	BtsS	Shigella sonnei
WP_005142931.1	BtsS	Shigella sonnei
WP_052980380.1	BtsS	Shigella sonnei
WP_052985638.1	BtsS	Shigella sonnei
WP_053002882.1	BtsS	Shigella sonnei
WP_053003446.1	BtsS	Shigella sonnei
WP_041923733.1	BtsS	Siccibacter turicensis
CBA32184.1	BtsS	Siccibacter turicensis z3032
WP_025422335.1	BtsS	Sodalis praecaptivus
WP_025903949.1	BtsS	Tatumella
WP_038017226.1	BtsS	Tatumella morbirosei
WP_029685607.1	BtsS	Tatumella saanichensis
WP_012729585.1	BtsS	Tolumonas auensis
WP_024870623.1	BtsS	Tolumonas sp. BRL6-1
WP_038154761.1	BtsS	Trabulsiella guamensis
WP_049850414.1	BtsS	Trabulsiella odontotermitis
WP_000364263.1	BtsS	Vibrio
WP_005381915.1	BtsS	Vibrio
WP_005397519.1	BtsS	Vibrio
WP_005440583.1	BtsS	Vibrio
WP_005475849.1	BtsS	Vibrio
WP_005488281.1	BtsS	Vibrio
WP_009697640.1	BtsS	Vibrio
WP_014230872.1	BtsS	Vibrio
WP_016786109.1	BtsS	Vibrio
WP_017080271.1	BtsS	Vibrio
WP_024373699.1	BtsS	Vibrio
WP_026027451.1	BtsS	Vibrio
WP_038866399.1	BtsS	Vibrio
WP_046873944.1	BtsS	Vibrio
WP_048606801.1	BtsS	Vibrio
WP_000364265.1	BtsS	Vibrio albensis
WP_047009113.1	BtsS	Vibrio alginolyticus
WP_053311220.1	BtsS	Vibrio alginolyticus
WP_029388328.1	BtsS	Vibrio anguillarum
AEH33942.1	BtsS	Vibrio anguillarum 775
WP_021710260.1	BtsS	Vibrio azureus
WP_026012851.1	BtsS	Vibrio breoganii
WP_026026045.1	BtsS	Vibrio breoganii
WP_026026339.1	BtsS	Vibrio breoganii
WP_005425302.1	BtsS	Vibrio campbellii
WP_005533271.1	BtsS	Vibrio campbellii
WP_010646595.1	BtsS	Vibrio campbellii
WP_012127048.1	BtsS	Vibrio campbellii
WP_038862859.1	BtsS	Vibrio campbellii
WP_045400915.1	BtsS	Vibrio campbellii
WP_050906167.1	BtsS	Vibrio campbellii
WP_038137465.1	BtsS	Vibrio caribbeanicus
WP_000364242.1	BtsS	Vibrio cholerae
WP_000364243.1	BtsS	Vibrio cholerae
WP_000364244.1	BtsS	Vibrio cholerae
WP_000364245.1	BtsS	Vibrio cholerae
WP_000364246.1	BtsS	Vibrio cholerae
WP_000364247.1	BtsS	Vibrio cholerae
WP_000364248.1	BtsS	Vibrio cholerae
WP_000364250.1	BtsS	Vibrio cholerae
WP_000364251.1	BtsS	Vibrio cholerae
WP_000364252.1	BtsS	Vibrio cholerae
WP_000364253.1	BtsS	Vibrio cholerae
WP_000364254.1	BtsS	Vibrio cholerae
WP_000364255.1	BtsS	Vibrio cholerae
WP_000364257.1	BtsS	Vibrio cholerae
WP_000364258.1	BtsS	Vibrio cholerae
WP_000364259.1	BtsS	Vibrio cholerae
WP_000364262.1	BtsS	Vibrio cholerae
WP_000364266.1	BtsS	Vibrio cholerae
WP_001897501.1	BtsS	Vibrio cholerae
WP_001914892.1	BtsS	Vibrio cholerae
WP_002042635.1	BtsS	Vibrio cholerae
WP_002051279.1	BtsS	Vibrio cholerae
WP_024704654.1	BtsS	Vibrio cholerae
WP_032470977.1	BtsS	Vibrio cholerae
WP_032475450.1	BtsS	Vibrio cholerae
WP_032480037.1	BtsS	Vibrio cholerae
WP_033928193.1	BtsS	Vibrio cholerae
WP_033929459.1	BtsS	Vibrio cholerae
WP_042988140.1	BtsS	Vibrio cholerae
WP_044127869.1	BtsS	Vibrio cholerae
WP_046057212.1	BtsS	Vibrio cholerae
WP_046122205.1	BtsS	Vibrio cholerae
WP_046127088.1	BtsS	Vibrio cholerae
KKP14437.1	BtsS	Vibrio cholerae
CSA55120.1	BtsS	Vibrio cholerae
CSA42050.1	BtsS	Vibrio cholerae
CSB83960.1	BtsS	Vibrio cholerae
WP_053023482.1	BtsS	Vibrio cholerae
WP_053026482.1	BtsS	Vibrio cholerae
WP_053027265.1	BtsS	Vibrio cholerae
WP_053029289.1	BtsS	Vibrio cholerae
WP_053032350.1	BtsS	Vibrio cholerae
WP_053032693.1	BtsS	Vibrio cholerae
WP_053043710.1	BtsS	Vibrio cholerae
WP_053052155.1	BtsS	Vibrio cholerae
WP_053056127.1	BtsS	Vibrio cholerae
WP_006957687.1	BtsS	Vibrio coralliilyticus
WP_029236226.1	BtsS	Vibrio coralliilyticus
WP_038513419.1	BtsS	Vibrio coralliilyticus
WP_043006921.1	BtsS	Vibrio coralliilyticus
WP_045985442.1	BtsS	Vibrio coralliilyticus
ERB65456.1	BtsS	Vibrio coralliilyticus OCN008
WP_017059348.1	BtsS	Vibrio crassostreae
WP_017062864.1	BtsS	Vibrio crassostreae
WP_017070062.1	BtsS	Vibrio crassostreae
WP_017071388.1	BtsS	Vibrio crassostreae
WP_048658071.1	BtsS	Vibrio crassostreae
WP_048669574.1	BtsS	Vibrio crassostreae
WP_010434842.1	BtsS	Vibrio cyclitrophicus
WP_016767725.1	BtsS	Vibrio cyclitrophicus
WP_016783945.1	BtsS	Vibrio cyclitrophicus
WP_016793011.1	BtsS	Vibrio cyclitrophicus
WP_016797239.1	BtsS	Vibrio cyclitrophicus
WP_042484254.1	BtsS	Vibrio diazotrophicus
WP_021714442.1	BtsS	Vibrio ezurae
WP_020332101.1	BtsS	Vibrio fluvialis
WP_020430572.1	BtsS	Vibrio fluvialis
WP_032081022.1	BtsS	Vibrio fluvialis
WP_032553186.1	BtsS	Vibrio fortis
WP_004728855.1	BtsS	Vibrio furnissii
WP_021020676.1	BtsS	Vibrio gazogenes
WP_017035452.1	BtsS	Vibrio genomosp. F10
WP_017036900.1	BtsS	Vibrio genomosp. F10
WP_017053665.1	BtsS	Vibrio genomosp. F6
WP_023404533.1	BtsS	Vibrio halioticoli
WP_005447936.1	BtsS	Vibrio harveyi
AIV04585.1	BtsS	Vibrio harveyi
WP_038899372.1	BtsS	Vibrio harveyi
WP_042605390.1	BtsS	Vibrio harveyi
WP_047512458.1	BtsS	Vibrio harveyi
WP_050903090.1	BtsS	Vibrio harveyi
WP_050908293.1	BtsS	Vibrio harveyi
WP_050914556.1	BtsS	Vibrio harveyi
WP_053049188.1	BtsS	Vibrio harveyi
WP_053051874.1	BtsS	Vibrio harveyi
WP_038876256.1	BtsS	Vibrio jasicida
WP_039973778.1	BtsS	Vibrio jasicida
WP_017056134.1	BtsS	Vibrio kanaloae
WP_027696219.1	BtsS	Vibrio litoralis
KDO15325.1	BtsS	Vibrio metoecus
WP_004394116.1	BtsS	Vibrio metschnikovii
WP_000364264.1	BtsS	Vibrio mimicus
WP_005523093.1	BtsS	Vibrio mimicus
EEW11951.1	BtsS	Vibrio mimicus VM573
EEW07836.1	BtsS	Vibrio mimicus VM603
WP_041156985.1	BtsS	Vibrio mytili
WP_039424175.1	BtsS	Vibrio navarrensis
WP_039436429.1	BtsS	Vibrio navarrensis
WP_039440503.1	BtsS	Vibrio navarrensis
WP_045975336.1	BtsS	Vibrio neptunius
WP_004397934.1	BtsS	Vibrio nigripulchritudo
CCO56570.1	BtsS	Vibrio nigripulchritudo
WP_022600129.1	BtsS	Vibrio nigripulchritudo
WP_022601141.1	BtsS	Vibrio nigripulchritudo
WP_022604835.1	BtsS	Vibrio nigripulchritudo
WP_022610284.1	BtsS	Vibrio nigripulchritudo
WP_045966040.1	BtsS	Vibrio nigripulchritudo
WP_010319157.1	BtsS	Vibrio ordalii
WP_026028076.1	BtsS	Vibrio ordalii
WP_026028347.1	BtsS	Vibrio ordalii
WP_004417398.1	BtsS	Vibrio orientalis
EEX95451.1	BtsS	Vibrio orientalis CIP 102891 = ATCC 33934
WP_020196204.1	BtsS	Vibrio owensii
WP_038895435.1	BtsS	Vibrio owensii
WP_038173944.1	BtsS	Vibrio pacinii
WP_005460269.1	BtsS	Vibrio parahaemolyticus
WP_005477917.1	BtsS	Vibrio parahaemolyticus
WP_017449481.1	BtsS	Vibrio parahaemolyticus
WP_020840109.1	BtsS	Vibrio parahaemolyticus
WP_021451629.1	BtsS	Vibrio parahaemolyticus
WP_021452999.1	BtsS	Vibrio parahaemolyticus
WP_023584936.1	BtsS	Vibrio parahaemolyticus
WP_025535967.1	BtsS	Vibrio parahaemolyticus
WP_025541351.1	BtsS	Vibrio parahaemolyticus
WP_025553384.1	BtsS	Vibrio parahaemolyticus
WP_025587407.1	BtsS	Vibrio parahaemolyticus
WP_025609228.1	BtsS	Vibrio parahaemolyticus
WP_025622200.1	BtsS	Vibrio parahaemolyticus
WP_025634534.1	BtsS	Vibrio parahaemolyticus
WP_025639600.1	BtsS	Vibrio parahaemolyticus
WP_029804295.1	BtsS	Vibrio parahaemolyticus
WP_029834754.1	BtsS	Vibrio parahaemolyticus
WP_029843085.1	BtsS	Vibrio parahaemolyticus
WP_029847241.1	BtsS	Vibrio parahaemolyticus
WP_029849784.1	BtsS	Vibrio parahaemolyticus
WP_031829541.1	BtsS	Vibrio parahaemolyticus
WP_031847320.1	BtsS	Vibrio parahaemolyticus
WP_043035946.1	BtsS	Vibrio parahaemolyticus
WP_043042418.1	BtsS	Vibrio parahaemolyticus
WP_043045268.1	BtsS	Vibrio parahaemolyticus
WP_045605818.1	BtsS	Vibrio parahaemolyticus
WP_045626129.1	BtsS	Vibrio parahaemolyticus
WP_046267837.1	BtsS	Vibrio parahaemolyticus
WP_046896221.1	BtsS	Vibrio parahaemolyticus
WP_047123796.1	BtsS	Vibrio parahaemolyticus
WP_053314797.1	BtsS	Vibrio parahaemolyticus
WP_053315411.1	BtsS	Vibrio parahaemolyticus
GAK85090.1	BtsS	Vibrio ponticus
WP_040902694.1	BtsS	Vibrio proteolyticus
GAD67644.1	BtsS	Vibrio proteolyticus NBRC 13287
WP_038178261.1	BtsS	Vibrio rhizosphaerae
WP_010446026.1	BtsS	Vibrio rotiferianus
WP_038884905.1	BtsS	Vibrio rotiferianus
WP_045386609.1	BtsS	Vibrio rotiferianus
WP_026025648.1	BtsS	Vibrio rumoiensis
WP_039978951.1	BtsS	Vibrio sagamiensis
WP_005596160.1	BtsS	Vibrio scophthalmi
WP_038222671.1	BtsS	Vibrio shilonii
EDL52800.1	BtsS	Vibrio shilonii AK1
WP_008077189.1	BtsS	Vibrio sinaloensis
WP_039625139.1	BtsS	Vibrio sinaloensis
WP_045400247.1	BtsS	Vibrio sp. 090810a
WP_045497407.1	BtsS	Vibrio sp. 151112A
WP_009843076.1	BtsS	Vibrio sp. AND4
WP_038164736.1	BtsS	Vibrio sp. B183
WP_046223916.1	BtsS	Vibrio sp. ECSMB14106
WP_038223941.1	BtsS	Vibrio sp. ER1A
WP_050644341.1	BtsS	Vibrio sp. J2-12
WP_050635080.1	BtsS	Vibrio sp. J2-15
WP_050622324.1	BtsS	Vibrio sp. J2-3
GAJ75845.1	BtsS	Vibrio sp. JCM 18905
GAK19080.1	BtsS	Vibrio sp. JCM 19053
GAM54289.1	BtsS	Vibrio sp. JCM 19231
WP_009848449.1	BtsS	Vibrio sp. MED222
WP_009385660.1	BtsS	Vibrio sp. N418
WP_000364260.1	BtsS	Vibrio sp. RC341
WP_000364249.1	BtsS	Vibrio sp. RC586
WP_045569954.1	BtsS	Vibrio sp. S234-5
WP_045955191.1	BtsS	Vibrio sp. S2757
WP_049845712.1	BtsS	Vibrio sp. VPAP30
WP_004735050.1	BtsS	Vibrio splendidus
WP_004739513.1	BtsS	Vibrio splendidus
WP_017072882.1	BtsS	Vibrio splendidus
WP_017077727.1	BtsS	Vibrio splendidus
WP_017084800.1	BtsS	Vibrio splendidus
WP_017087548.1	BtsS	Vibrio splendidus
WP_017091340.1	BtsS	Vibrio splendidus
WP_017093852.1	BtsS	Vibrio splendidus
WP_019820542.1	BtsS	Vibrio splendidus
WP_012603280.1	BtsS	Vibrio tasmaniensis
WP_017098351.1	BtsS	Vibrio tasmaniensis
WP_017100495.1	BtsS	Vibrio tasmaniensis
WP_017103001.1	BtsS	Vibrio tasmaniensis
WP_017106771.1	BtsS	Vibrio tasmaniensis
WP_017110500.1	BtsS	Vibrio tasmaniensis
WP_004744838.1	BtsS	Vibrio tubiashii
WP_038206468.1	BtsS	Vibrio tubiashii
GAL24111.1	BtsS	Vibrio variabilis
WP_038214675.1	BtsS	Vibrio variabilis
WP_011078591.1	BtsS	Vibrio vulnificus
WP_011149555.1	BtsS	Vibrio vulnificus
WP_013572385.1	BtsS	Vibrio vulnificus
WP_017419695.1	BtsS	Vibrio vulnificus
WP_017789391.1	BtsS	Vibrio vulnificus
WP_038940308.1	BtsS	Vibrio vulnificus
WP_038969802.1	BtsS	Vibrio vulnificus
WP_039450233.1	BtsS	Vibrio vulnificus
WP_039552756.1	BtsS	Vibrio vulnificus
WP_045589840.1	BtsS	Vibrio vulnificus
WP_045595646.1	BtsS	Vibrio vulnificus
WP_045596274.1	BtsS	Vibrio vulnificus
WP_045609556.1	BtsS	Vibrio vulnificus
WP_045610986.1	BtsS	Vibrio vulnificus
WP_045618384.1	BtsS	Vibrio vulnificus
WP_045629413.1	BtsS	Vibrio vulnificus
WP_047109885.1	BtsS	Vibrio vulnificus
WP_008221606.1	BtsS	Vibrionales bacterium SWAT-3
WP_012986985.1	BtsS	Xenorhabdus bovienii
WP_038184685.1	BtsS	Xenorhabdus bovienii
WP_038191685.1	BtsS	Xenorhabdus bovienii
WP_038205981.1	BtsS	Xenorhabdus bovienii
WP_038223007.1	BtsS	Xenorhabdus bovienii
WP_038244620.1	BtsS	Xenorhabdus bovienii
WP_038255629.1	BtsS	Xenorhabdus bovienii
WP_038261524.1	BtsS	Xenorhabdus cabanillasii
WP_045968336.1	BtsS	Xenorhabdus doucetiae
WP_047766233.1	BtsS	Xenorhabdus griffiniae
WP_047962375.1	BtsS	Xenorhabdus khoisanae
WP_013183304.1	BtsS	Xenorhabdus nematophila
WP_038251086.1	BtsS	Xenorhabdus nematophila
WP_047684443.1	BtsS	Xenorhabdus sp. NBAII XenSa04
WP_038237636.1	BtsS	Xenorhabdus szentirmaii
WP_011193252.1	BtsS	Yersinia
WP_019212770.1	BtsS	Yersinia
WP_038637326.1	BtsS	Yersinia
WP_042568775.1	BtsS	Yersinia
WP_048618378.1	BtsS	Yersinia
WP_004699653.1	BtsS	Yersinia aldovae
WP_049633281.1	BtsS	Yersinia aldovae
WP_005273586.1	BtsS	Yersinia bercovieri
WP_005157474.1	BtsS	Yersinia enterocolitica
WP_005174778.1	BtsS	Yersinia enterocolitica
WP_013650573.1	BtsS	Yersinia enterocolitica
WP_019081564.1	BtsS	Yersinia enterocolitica
WP_019084102.1	BtsS	Yersinia enterocolitica
WP_023160894.1	BtsS	Yersinia enterocolitica
CFQ46174.1	BtsS	Yersinia enterocolitica
WP_050141789.1	BtsS	Yersinia enterocolitica
WP_050160248.1	BtsS	Yersinia enterocolitica
WP_050876885.1	BtsS	Yersinia enterocolitica
WP_050879759.1	BtsS	Yersinia enterocolitica
WP_050942476.1	BtsS	Yersinia enterocolitica
AHM71490.1	BtsS	Yersinia enterocolitica LC20
WP_032911104.1	BtsS	Yersinia frederiksenii
CFR06659.1	BtsS	Yersinia frederiksenii
WP_050083357.1	BtsS	Yersinia frederiksenii
WP_050099525.1	BtsS	Yersinia frederiksenii
WP_050110659.1	BtsS	Yersinia frederiksenii
WP_050131927.1	BtsS	Yersinia frederiksenii
WP_050317238.1	BtsS	Yersinia frederiksenii
EEQ14673.1	BtsS	Yersinia frederiksenii ATCC 33641
WP_032906560.1	BtsS	Yersinia intermedia
CRE94448.1	BtsS	Yersinia intermedia
WP_050076715.1	BtsS	Yersinia intermedia
EEQ19229.1	BtsS	Yersinia intermedia ATCC 29909
WP_004393550.1	BtsS	Yersinia kristensenii
CFR03062.1	BtsS	Yersinia kristensenii
WP_049557030.1	BtsS	Yersinia kristensenii
WP_050095674.1	BtsS	Yersinia kristensenii
WP_050112062.1	BtsS	Yersinia kristensenii
WP_050118827.1	BtsS	Yersinia kristensenii
WP_049610161.1	BtsS	Yersinia massiliensis
WP_004874895.1	BtsS	Yersinia mollaretii
WP_049612003.1	BtsS	Yersinia mollaretii
WP_049647063.1	BtsS	Yersinia mollaretii
WP_049679156.1	BtsS	Yersinia mollaretii
WP_050535818.1	BtsS	Yersinia mollaretii
WP_050536841.1	BtsS	Yersinia mollaretii
WP_050538701.1	BtsS	Yersinia mollaretii
WP_049597303.1	BtsS	Yersinia nurmii
WP_049612477.1	BtsS	Yersinia pekkanenii
WP_002209502.1	BtsS	Yersinia pestis
WP_002224114.1	BtsS	Yersinia pestis
WP_011906433.1	BtsS	Yersinia pestis
WP_016584534.1	BtsS	Yersinia pestis
WP_038400757.1	BtsS	Yersinia pseudotuberculosis
WP_038824992.1	BtsS	Yersinia pseudotuberculosis
WP_042594234.1	BtsS	Yersinia pseudotuberculosis
WP_042659736.1	BtsS	Yersinia pseudotuberculosis
CFV24898.1	BtsS	Yersinia pseudotuberculosis
CNL14714.1	BtsS	Yersinia pseudotuberculosis
CNG76520.1	BtsS	Yersinia pseudotuberculosis
WP_050321358.1	BtsS	Yersinia pseudotuberculosis
WP_012105902.1	BtsS	Yersinia pseudotuberculosis complex
WP_025381821.1	BtsS	Yersinia pseudotuberculosis complex
WP_004714745.1	BtsS	Yersinia rohdei
WP_004718387.1	BtsS	Yersinia ruckeri
WP_038242881.1	BtsS	Yersinia ruckeri
WP_040155032.1	BtsS	Yersinia ruckeri
WP_042526884.1	BtsS	Yersinia ruckeri
WP_006820819.1	BtsS	Yokenella regensburgei
WP_027706997.1	BtsS	Zooshikella ganghwensis
